# Supplementary material for: Child murder in the Early Bronze Age: proteomic sex identification of a cold case from Schleinbach, Austria
Source: Archaeol Anthropol Sci. 2020 Oct 23;12(11):265. doi: 10.1007/s12520-020-01199-8 (PMC7584537; doi:10.1007/s12520-020-01199-8)
Supplement: Supplementary file 2 — (XLSX 8 kb) [file 12520_2020_1199_MOESM2_ESM.xlsx]

## Sheet: Tabelle1
Peptide name	Sequence	MH+	Provider
Glu1-Fribrinopeptide B	EGVNDNEEGFFSAR	1570.68	Sigma F3261
M28	TTPAVLDSDGSYFLYSK	1863.9	PSL
HK0	VLETKSLYVR	1207.71	PSL
HK1	VLETK(ε-AC)SLYVR	1249.72	PSL
