# Supplementary material for: Child murder in the Early Bronze Age: proteomic sex identification of a cold case from Schleinbach, Austria
Source: Archaeol Anthropol Sci. 2020 Oct 23;12(11):265. doi: 10.1007/s12520-020-01199-8 (PMC7584537; doi:10.1007/s12520-020-01199-8)
Supplement: Supplementary file 3 — (XLSX 235 kb) [file 12520_2020_1199_MOESM3_ESM.xlsx]

## Sheet: proteinGroups
Protein IDs	Majority protein IDs	Protein names	Gene names	Number of proteins	Peptides	Razor + unique peptides	Unique peptides	Peptides Teeth_Sample_control_001	Peptides Teeth_Sample_control_002	Peptides Teeth_Sample_control_003	Peptides Teeth_Sample_control_004	Peptides Teeth_Sample_control_005	Peptides Teeth_Sample_control_006	Peptides Teeth_Sample_control_007	Peptides Teeth_Sample_control_008	Peptides Teeth_Sample_control_009	Peptides Teeth_Sample_control_010	Peptides Teeth_Sample_control_011	Peptides Teeth_Sample_control_012	Peptides Teeth_Sample_control_013	Peptides Teeth_Sample_control_014	Peptides Teeth_Sample_control_015	Peptides Teeth_Sample_control_016	Peptides Teeth_Sample_control_017	Peptides Teeth_Sample_Schleinbach_1981_Grube_3	Razor + unique peptides Teeth_Sample_control_001	Razor + unique peptides Teeth_Sample_control_002	Razor + unique peptides Teeth_Sample_control_003	Razor + unique peptides Teeth_Sample_control_004	Razor + unique peptides Teeth_Sample_control_005	Razor + unique peptides Teeth_Sample_control_006	Razor + unique peptides Teeth_Sample_control_007	Razor + unique peptides Teeth_Sample_control_008	Razor + unique peptides Teeth_Sample_control_009	Razor + unique peptides Teeth_Sample_control_010	Razor + unique peptides Teeth_Sample_control_011	Razor + unique peptides Teeth_Sample_control_012	Razor + unique peptides Teeth_Sample_control_013	Razor + unique peptides Teeth_Sample_control_014	Razor + unique peptides Teeth_Sample_control_015	Razor + unique peptides Teeth_Sample_control_016	Razor + unique peptides Teeth_Sample_control_017	Razor + unique peptides Teeth_Sample_Schleinbach_1981_Grube_3	Unique peptides Teeth_Sample_control_001	Unique peptides Teeth_Sample_control_002	Unique peptides Teeth_Sample_control_003	Unique peptides Teeth_Sample_control_004	Unique peptides Teeth_Sample_control_005	Unique peptides Teeth_Sample_control_006
P10809	P10809	60 kDa heat shock protein, mitochondrial	HSPD1	1	2	2	2	2	2	1	1	0	0	1	0	0	0	0	0	0	0	0	1	0	0	2	2	1	1	0	0	1	0	0	0	0	0	0	0	0	1	0	0	2	2	1	1	0	0
P59510-3;P59510;P59510-2	P59510-3;P59510;P59510-2	A disintegrin and metalloproteinase with thrombospondin motifs 20	ADAMTS20	3	2	2	2	0	0	0	0	0	2	0	0	0	0	0	0	0	0	0	0	0	0	0	0	0	0	0	2	0	0	0	0	0	0	0	0	0	0	0	0	0	0	0	0	0	2
P63261;P60709;P63267-2;Q562R1;P63267;P68032;P62736;A5A3E0	P63261;P60709;P63267-2;Q562R1;P63267;P68032;P62736	Actin, cytoplasmic 2;Actin, cytoplasmic 2, N-terminally processed;Actin, cytoplasmic 1;Actin, cytoplasmic 1, N-terminally processed;Actin, gamma-enteric smooth muscle;Beta-actin-like protein 2;Actin, alpha cardiac muscle 1;Actin, aortic smooth muscle	ACTG1;ACTB;ACTG2;ACTBL2;ACTC1;ACTA2	8	4	4	4	4	4	4	4	3	3	4	4	4	3	0	1	1	1	0	0	0	2	4	4	4	4	3	3	4	4	4	3	0	1	1	1	0	0	0	2	4	4	4	4	3	3
P02765	P02765	Alpha-2-HS-glycoprotein;Alpha-2-HS-glycoprotein chain A;Alpha-2-HS-glycoprotein chain B	AHSG	1	7	7	7	5	5	6	6	4	4	3	4	4	6	4	5	5	5	3	3	3	0	5	5	6	6	4	4	3	4	4	6	4	5	5	5	3	3	3	0	5	5	6	6	4	4
Q9NP70;Q9NP70-2	Q9NP70;Q9NP70-2	Ameloblastin	AMBN	2	57	57	57	52	49	51	48	52	47	51	42	51	48	39	28	33	30	45	28	43	25	52	49	51	48	52	47	51	42	51	48	39	28	33	30	45	28	43	25	52	49	51	48	52	47
Q99217	Q99217	Amelogenin, X isoform	AMELX	1	76	76	14	64	63	62	59	63	59	62	61	60	60	53	41	48	36	52	51	60	46	64	63	62	59	63	59	62	61	60	60	53	41	48	36	52	51	60	46	13	12	14	11	14	13
Q99217-2	Q99217-2	Amelogenin, X isoform	AMELX	1	38	1	1	29	29	26	26	27	25	27	24	23	24	23	18	21	15	23	22	29	19	0	0	0	1	0	0	0	0	0	0	0	0	0	0	0	0	0	0	0	0	0	1	0	0
Q99217-3	Q99217-3	Amelogenin, X isoform	AMELX	1	52	6	5	42	41	40	39	41	40	40	37	38	37	33	25	31	24	33	29	40	29	4	3	5	5	5	6	4	4	6	5	4	4	4	5	3	3	4	3	3	2	4	4	4	5
Q99218-1	Q99218-1	Amelogenin, Y isoform	AMELY	1	37	12	5	33	22	22	34	32	28	23	33	35	32	16	12	14	14	16	17	18	22	11	0	0	11	10	7	0	10	11	9	0	0	0	0	0	2	1	5	5	0	0	5	5	3
Q5T9A4;Q5T2N8;Q9NVI7-3;Q9NVI7-2;Q5T9A4-3;Q9NVI7	Q5T9A4;Q5T2N8;Q9NVI7-3;Q9NVI7-2;Q5T9A4-3;Q9NVI7	ATPase family AAA domain-containing protein 3B;ATPase family AAA domain-containing protein 3C;ATPase family AAA domain-containing protein 3A	ATAD3B;ATAD3C;ATAD3A	6	2	2	2	0	0	0	0	0	0	0	1	0	0	0	0	0	0	1	0	0	0	0	0	0	0	0	0	0	1	0	0	0	0	0	0	1	0	0	0	0	0	0	0	0	0
Q9Y2T1	Q9Y2T1	Axin-2	AXIN2	1	2	2	2	0	1	0	0	1	0	0	0	1	0	0	0	0	1	0	0	1	0	0	1	0	0	1	0	0	0	1	0	0	0	0	1	0	0	1	0	0	1	0	0	1	0
P10909-3;P10909-4;P10909;P10909-5;P10909-2	P10909-3;P10909-4;P10909;P10909-5;P10909-2	Clusterin;Clusterin beta chain;Clusterin alpha chain	CLU	5	2	2	2	1	1	1	1	1	0	2	1	2	2	1	0	0	0	1	0	0	1	1	1	1	1	1	0	2	1	2	2	1	0	0	0	1	0	0	1	1	1	1	1	1	0
P08123	P08123	Collagen alpha-2(I) chain	COL1A2	1	14	14	14	13	12	14	13	10	14	11	14	3	14	14	14	13	14	8	11	5	0	13	12	14	13	10	14	11	14	3	14	14	14	13	14	8	11	5	0	13	12	14	13	10	14
Q9NRM1	Q9NRM1	Enamelin	ENAM	1	23	23	23	21	14	20	19	21	18	20	18	19	16	18	14	18	17	20	14	21	17	21	14	20	19	21	18	20	18	19	16	18	14	18	17	20	14	21	17	21	14	20	19	21	18
A0FGR8;A0FGR8-6;A0FGR8-4;A0FGR8-2	A0FGR8;A0FGR8-6;A0FGR8-4;A0FGR8-2	Extended synaptotagmin-2	ESYT2	4	2	2	2	0	0	0	0	0	0	0	0	0	0	0	0	0	1	0	0	0	1	0	0	0	0	0	0	0	0	0	0	0	0	0	1	0	0	0	1	0	0	0	0	0	0
P02671-2;P02671	P02671-2;P02671	Fibrinogen alpha chain;Fibrinopeptide A;Fibrinogen alpha chain	FGA	2	4	4	4	3	3	1	4	1	0	0	2	0	1	4	0	0	0	0	3	0	0	3	3	1	4	1	0	0	2	0	1	4	0	0	0	0	3	0	0	3	3	1	4	1	0
Q8NFU4	Q8NFU4	Follicular dendritic cell secreted peptide	FDCSP	1	5	5	5	2	1	1	0	0	0	0	0	0	4	0	1	0	3	0	3	0	0	2	1	1	0	0	0	0	0	0	4	0	1	0	3	0	3	0	0	2	1	1	0	0	0
P07900;P07900-2;Q14568	P07900;P07900-2	Heat shock protein HSP 90-alpha	HSP90AA1	3	3	3	1	3	3	3	3	3	3	3	1	2	2	0	0	0	0	0	0	0	0	3	3	3	3	3	3	3	1	2	2	0	0	0	0	0	0	0	0	1	1	1	1	1	1
P08238	P08238	Heat shock protein HSP 90-beta	HSP90AB1	1	3	1	1	3	3	3	3	3	3	3	2	2	2	0	0	0	0	0	0	0	0	1	1	1	1	1	1	1	1	1	1	0	0	0	0	0	0	0	0	1	1	1	1	1	1
P69905	P69905	Hemoglobin subunit alpha	HBA1	1	12	12	12	7	10	9	12	8	0	7	10	5	0	7	2	8	9	1	3	0	0	7	10	9	12	8	0	7	10	5	0	7	2	8	9	1	3	0	0	7	10	9	12	8	0
P68871;P02042;CON__P02070;CON__Q3SX09;P69892;P69891;P02100	P68871;P02042	Hemoglobin subunit beta;LVV-hemorphin-7;Spinorphin;Hemoglobin subunit delta	HBB;HBD	7	5	5	5	2	4	5	5	4	0	2	3	2	0	1	1	1	1	1	0	0	1	2	4	5	5	4	0	2	3	2	0	1	1	1	1	1	0	0	1	2	4	5	5	4	0
P15515	P15515	Histatin-1;His1-(31-57)-peptide	HTN1	1	2	2	2	1	1	1	1	1	0	2	0	2	2	0	0	0	0	0	0	0	0	1	1	1	1	1	0	2	0	2	2	0	0	0	0	0	0	0	0	1	1	1	1	1	0
P62805	P62805	Histone H4	HIST1H4A	1	2	2	2	0	2	2	2	1	1	1	2	1	1	1	1	0	1	0	0	0	1	0	2	2	2	1	1	1	2	1	1	1	1	0	1	0	0	0	1	0	2	2	2	1	1
Q9Y5K2-2;Q9Y5K2	Q9Y5K2-2;Q9Y5K2	Kallikrein-4	KLK4	2	2	2	2	2	2	2	1	1	0	2	2	2	1	2	0	2	2	1	1	1	0	2	2	2	1	1	0	2	2	2	1	2	0	2	2	1	1	1	0	2	2	2	1	1	0
O75113	O75113	NEDD4-binding protein 1	N4BP1	1	2	2	2	2	1	1	1	0	0	1	1	0	1	0	0	1	0	0	1	0	0	2	1	1	1	0	0	1	1	0	1	0	0	1	0	0	1	0	0	2	1	1	1	0	0
P08246	P08246	Neutrophil elastase	ELANE	1	4	4	4	3	4	3	4	0	0	3	4	0	3	3	3	3	0	0	3	0	0	3	4	3	4	0	0	3	4	0	3	3	3	3	0	0	3	0	0	3	4	3	4	0	0
Q6IE37	Q6IE37	Ovostatin homolog 1	OVOS1	1	2	2	2	0	1	1	1	0	1	1	0	1	1	1	0	1	1	1	1	0	0	0	1	1	1	0	1	1	0	1	1	1	0	1	1	1	1	0	0	0	1	1	1	0	1
Q8NEL9-3;Q8NEL9-2;Q8NEL9-4;Q8NEL9	Q8NEL9-3;Q8NEL9-2;Q8NEL9-4;Q8NEL9	Phospholipase DDHD1	DDHD1	4	2	2	2	0	1	0	0	0	0	0	0	0	0	0	0	0	0	0	0	0	1	0	1	0	0	0	0	0	0	0	0	0	0	0	0	0	0	0	1	0	1	0	0	0	0
Q9UKN5	Q9UKN5	PR domain zinc finger protein 4	PRDM4	1	2	2	2	0	0	0	0	0	0	0	0	0	0	0	0	1	0	0	0	1	0	0	0	0	0	0	0	0	0	0	0	0	0	1	0	0	0	1	0	0	0	0	0	0	0
Q16538	Q16538	Probable G-protein coupled receptor 162	GPR162	1	2	2	2	0	0	0	0	0	0	0	0	0	0	0	1	1	0	0	0	0	0	0	0	0	0	0	0	0	0	0	0	0	1	1	0	0	0	0	0	0	0	0	0	0	0
P06454-2;P06454	P06454-2;P06454	Prothymosin alpha;Prothymosin alpha, N-terminally processed;Thymosin alpha-1	PTMA	2	2	2	2	1	1	1	2	0	0	0	2	0	1	1	0	0	0	0	1	0	0	1	1	1	2	0	0	0	2	0	1	1	0	0	0	0	1	0	0	1	1	1	2	0	0
Q9NTI5-2;Q9NTI5;Q9NTI5-5;Q9NTI5-3	Q9NTI5-2;Q9NTI5;Q9NTI5-5;Q9NTI5-3	Sister chromatid cohesion protein PDS5 homolog B	PDS5B	4	2	2	2	0	0	0	0	0	0	0	1	0	0	0	0	0	1	0	0	0	0	0	0	0	0	0	0	0	1	0	0	0	0	0	1	0	0	0	0	0	0	0	0	0	0
P09486	P09486	SPARC	SPARC	1	2	2	2	1	1	2	2	1	2	1	1	0	2	1	0	1	1	1	0	0	0	1	1	2	2	1	2	1	1	0	2	1	0	1	1	1	0	0	0	1	1	2	2	1	2
P02814	P02814	Submaxillary gland androgen-regulated protein 3B;Peptide P-A;Peptide D1A	SMR3B	1	2	2	2	1	1	0	0	1	0	0	0	2	1	0	0	0	0	0	0	0	0	1	1	0	0	1	0	0	0	2	1	0	0	0	0	0	0	0	0	1	1	0	0	1	0
P62328	P62328	Thymosin beta-4;Hematopoietic system regulatory peptide	TMSB4X	1	3	3	3	3	3	3	3	1	0	1	3	0	3	3	2	2	2	1	2	0	0	3	3	3	3	1	0	1	3	0	3	3	2	2	2	1	2	0	0	3	3	3	3	1	0
Q8WZ42-11;Q8WZ42-4;Q8WZ42-7;Q8WZ42-2;Q8WZ42;Q8WZ42-8;Q8WZ42-13;Q8WZ42-12;Q8WZ42-6;Q8WZ42-3;Q8WZ42-10;Q8WZ42-9;Q8WZ42-5	Q8WZ42-11;Q8WZ42-4;Q8WZ42-7;Q8WZ42-2;Q8WZ42;Q8WZ42-8;Q8WZ42-13;Q8WZ42-12;Q8WZ42-6;Q8WZ42-3;Q8WZ42-10;Q8WZ42-9;Q8WZ42-5	Titin	TTN	13	3	3	3	1	1	1	1	1	1	1	1	0	0	1	1	1	0	1	1	2	1	1	1	1	1	1	1	1	1	0	0	1	1	1	0	1	1	2	1	1	1	1	1	1	1
P68363-2;Q9NY65-2;P68366-2;P68366;Q9NY65;Q9BQE3;P68363;Q9H853;Q71U36-2;Q6PEY2;Q13748;Q71U36	P68363-2;Q9NY65-2;P68366-2;P68366;Q9NY65;Q9BQE3;P68363;Q9H853;Q71U36-2;Q6PEY2;Q13748;Q71U36	Tubulin alpha-1B chain;Tubulin alpha-8 chain;Tubulin alpha-4A chain;Tubulin alpha-1C chain;Putative tubulin-like protein alpha-4B;Tubulin alpha-1A chain;Tubulin alpha-3E chain;Tubulin alpha-3C/D chain	TUBA1B;TUBA8;TUBA4A;TUBA1C;TUBA4B;TUBA1A;TUBA3E;TUBA3C	12	2	2	2	2	1	1	1	1	1	0	1	0	0	0	0	0	0	0	0	0	0	2	1	1	1	1	1	0	1	0	0	0	0	0	0	0	0	0	0	2	1	1	1	1	1
Q2LD37-4;Q2LD37;Q2LD37-5;Q2LD37-2;Q2LD37-6;Q2LD37-7	Q2LD37-4;Q2LD37;Q2LD37-5;Q2LD37-2;Q2LD37-6;Q2LD37-7	Uncharacterized protein KIAA1109	KIAA1109	6	2	2	2	0	1	0	0	0	0	0	0	0	0	0	0	1	0	0	0	1	0	0	1	0	0	0	0	0	0	0	0	0	0	1	0	0	0	1	0	0	1	0	0	0	0
P08670	P08670	Vimentin	VIM	1	2	2	2	1	1	0	1	1	0	0	2	0	0	0	0	0	0	0	0	0	0	1	1	0	1	1	0	0	2	0	0	0	0	0	0	0	0	0	0	1	1	0	1	1	0
CON__P02666;P05814	CON__P02666			2	4	4	4	0	0	0	0	0	0	0	1	4	0	0	0	0	0	0	0	0	0	0	0	0	0	0	0	0	1	4	0	0	0	0	0	0	0	0	0	0	0	0	0	0	0
[truncated: 126 more columns]

## Sheet: peptides
Sequence	N-term cleavage window	C-term cleavage window	Amino acid before	First amino acid	Second amino acid	Second last amino acid	Last amino acid	Amino acid after	A Count	R Count	N Count	D Count	C Count	Q Count	E Count	G Count	H Count	I Count	L Count	K Count	M Count	F Count	P Count	S Count	T Count	W Count	Y Count	V Count	U Count	O Count	Length	Missed cleavages	Mass	Proteins	Leading razor protein	Start position	End position	Gene names	Protein names	Unique (Groups)	Unique (Proteins)	Charges	PEP	Score	Identification type Teeth_Sample_control_001	Identification type Teeth_Sample_control_002	Identification type Teeth_Sample_control_003	Identification type Teeth_Sample_control_004	Identification type Teeth_Sample_control_005
HPGCAQRP	______________________________	AALSSHRHPGCAQRPRTPTFASSSQRRSAF	R	H	P	R	P	R	1	1	0	0	1	1	0	1	1	0	0	0	0	0	2	0	0	0	0	0	0	0	8		864.402	A0FGR8;A0FGR8-6	A0FGR8	14	21	ESYT2	Extended synaptotagmin-2	yes	no	2	0.015971	13.208
VPGLNGLS	PLLEINWTGLTNLLDVPGLNGLSDTIILDI	GLTNLLDVPGLNGLSDTIILDIISNYLVLP	D	V	P	L	S	D	0	0	1	0	0	0	0	2	0	0	2	0	0	0	1	1	0	0	0	1	0	0	8		755.418	A0FGR8;A0FGR8-6;A0FGR8-4;A0FGR8-2	A0FGR8	340	347	ESYT2	Extended synaptotagmin-2	yes	no	2	0.015971	3.6118
DVENLHLPLPLLQ	YPVEPFTESQSLTLTDVENLHLPLPLLQSW	LTDVENLHLPLPLLQSWMHQPHQPLPPTVM	T	D	V	L	Q	S	0	0	1	1	0	1	1	0	1	0	5	0	0	0	2	0	0	0	0	1	0	0	13		1499.83	CON__P02666	CON__P02666	129	141			yes	yes	2	0.018133	62.303
QEPVLGPVRGPFPIIV	PYPQRDMPIQAFLLYQEPVLGPVRGPFPII	EPVLGPVRGPFPIIV_______________	Y	Q	E	I	V	-	0	1	0	0	0	1	1	2	0	2	1	0	0	1	4	0	0	0	0	3	0	0	16		1716.99	CON__P02666	CON__P02666	194	209			yes	yes	2	0.00057848	72.434
YQEPVLGPVRGPFPIIV	VPYPQRDMPIQAFLLYQEPVLGPVRGPFPI	EPVLGPVRGPFPIIV_______________	L	Y	Q	I	V	-	0	1	0	0	0	1	1	2	0	2	1	0	0	1	4	0	0	0	1	3	0	0	17		1880.06	CON__P02666	CON__P02666	193	209			yes	yes	2	0.00030103	66.595
LHLPLPLLQ	PFTESQSLTLTDVENLHLPLPLLQSWMHQP	LTDVENLHLPLPLLQSWMHQPHQPLPPTVM	N	L	H	L	Q	S	0	0	0	0	0	1	0	0	1	0	5	0	0	0	2	0	0	0	0	0	0	0	9		1042.65	CON__P02666;P05814	CON__P02666	133	141	CSN2	Beta-casein	yes	no	2	0.0058331	93.593
LSALPNVG	EFLQKEVCLRDMQPLLSALPNVGMFDPSFR	LRDMQPLLSALPNVGMFDPSFRVPGTQAAS	L	L	S	V	G	M	1	0	1	0	0	0	0	1	0	0	2	0	0	0	1	1	0	0	0	1	0	0	8		769.433	O75113	O75113	784	791	N4BP1	NEDD4-binding protein 1	yes	yes	2	0.015971	3.3922	By MS/MS
QQPEPLLPNNMKS	SHQPRVPLFPENGLHQQPEPLLPNNMKSAC	LHQQPEPLLPNNMKSACEKRLGCCSSPHSK	H	Q	Q	K	S	A	0	0	2	0	0	2	1	0	0	0	2	1	1	0	3	1	0	0	0	0	0	0	13		1494.75	O75113	O75113	528	540	N4BP1	NEDD4-binding protein 1	yes	yes	2	0.029269	52.579	By matching	By matching	By MS/MS	By matching
ADSGEGDFLAEGGGVR	RIVCLVLSVVGTAWTADSGEGDFLAEGGGV	DSGEGDFLAEGGGVRGPRVVERHQSACKDS	T	A	D	V	R	G	2	1	0	2	0	0	2	5	0	0	1	0	0	1	0	1	0	0	0	1	0	0	16		1535.69	P02671-2;P02671	P02671-2	20	35	FGA	Fibrinogen alpha chain;Fibrinopeptide A;Fibrinogen alpha chain	yes	no	2	4.31e-06	85.288				By matching
DSGEGDFLAEGGGVR	IVCLVLSVVGTAWTADSGEGDFLAEGGGVR	DSGEGDFLAEGGGVRGPRVVERHQSACKDS	A	D	S	V	R	G	1	1	0	2	0	0	2	5	0	0	1	0	0	1	0	1	0	0	0	1	0	0	15		1464.65	P02671-2;P02671	P02671-2	21	35	FGA	Fibrinogen alpha chain;Fibrinopeptide A;Fibrinogen alpha chain	yes	no	2	0.00019935	102.53	By MS/MS	By MS/MS		By MS/MS	By matching
ELERPGGNEIT	PPEWKALTDMPQMRMELERPGGNEITRGGS	QMRMELERPGGNEITRGGSTSYGTGSETES	M	E	L	I	T	R	0	1	1	0	0	0	3	2	0	1	1	0	0	0	1	0	1	0	0	0	0	0	11		1213.59	P02671-2;P02671	P02671-2	260	270	FGA	Fibrinogen alpha chain;Fibrinopeptide A;Fibrinogen alpha chain	yes	no	2	3.1e-22	121.05	By matching	By MS/MS	By matching	By matching
SGEGDFLAEGGGVR	VCLVLSVVGTAWTADSGEGDFLAEGGGVRG	DSGEGDFLAEGGGVRGPRVVERHQSACKDS	D	S	G	V	R	G	1	1	0	1	0	0	2	5	0	0	1	0	0	1	0	1	0	0	0	1	0	0	14		1349.62	P02671-2;P02671	P02671-2	22	35	FGA	Fibrinogen alpha chain;Fibrinopeptide A;Fibrinogen alpha chain	yes	no	2	2.25e-32	119.53	By MS/MS	By MS/MS		By matching
APHGPGLIYRQPN	LVLLLCLAQLWGCHSAPHGPGLIYRQPNCD	HSAPHGPGLIYRQPNCDDPETEEAALVAID	S	A	P	P	N	C	1	1	1	0	0	1	0	2	1	1	1	0	0	0	3	0	0	0	1	0	0	0	13		1418.74	P02765	P02765	19	31	AHSG	Alpha-2-HS-glycoprotein;Alpha-2-HS-glycoprotein chain A;Alpha-2-HS-glycoprotein chain B	yes	yes	3	0.012356	61.344		By matching	By matching	By MS/MS
GLIYRQPN	CLAQLWGCHSAPHGPGLIYRQPNCDDPETE	HSAPHGPGLIYRQPNCDDPETEEAALVAID	P	G	L	P	N	C	0	1	1	0	0	1	0	1	0	1	1	0	0	0	1	0	0	0	1	0	0	0	8		959.519	P02765	P02765	24	31	AHSG	Alpha-2-HS-glycoprotein;Alpha-2-HS-glycoprotein chain A;Alpha-2-HS-glycoprotein chain B	yes	yes	2	7e-11	132.94	By MS/MS	By MS/MS	By MS/MS	By MS/MS	By matching
GPGLIYRQPN	LLCLAQLWGCHSAPHGPGLIYRQPNCDDPE	HSAPHGPGLIYRQPNCDDPETEEAALVAID	H	G	P	P	N	C	0	1	1	0	0	1	0	2	0	1	1	0	0	0	2	0	0	0	1	0	0	0	10		1113.59	P02765	P02765	22	31	AHSG	Alpha-2-HS-glycoprotein;Alpha-2-HS-glycoprotein chain A;Alpha-2-HS-glycoprotein chain B	yes	yes	2	0	195.06	By MS/MS	By MS/MS	By MS/MS	By MS/MS	By matching
GVVSLGSPSGEVSHPRKT	HQLHRAHYDLRHTFMGVVSLGSPSGEVSHP	SLGSPSGEVSHPRKTRTVVQPSVGAAAGPV	M	G	V	K	T	R	0	1	0	0	0	0	1	3	1	0	1	1	0	0	2	4	1	0	0	3	0	0	18		1792.94	P02765	P02765	322	339	AHSG	Alpha-2-HS-glycoprotein;Alpha-2-HS-glycoprotein chain A;Alpha-2-HS-glycoprotein chain B	yes	yes	3	0.001468	57.52
HGPGLIYRQPN	LLLCLAQLWGCHSAPHGPGLIYRQPNCDDP	HSAPHGPGLIYRQPNCDDPETEEAALVAID	P	H	G	P	N	C	0	1	1	0	0	1	0	2	1	1	1	0	0	0	2	0	0	0	1	0	0	0	11		1250.65	P02765	P02765	21	31	AHSG	Alpha-2-HS-glycoprotein;Alpha-2-HS-glycoprotein chain A;Alpha-2-HS-glycoprotein chain B	yes	yes	2	7.42e-67	138.9	By matching		By matching	By matching
PGLIYRQPN	LCLAQLWGCHSAPHGPGLIYRQPNCDDPET	HSAPHGPGLIYRQPNCDDPETEEAALVAID	G	P	G	P	N	C	0	1	1	0	0	1	0	1	0	1	1	0	0	0	2	0	0	0	1	0	0	0	9		1056.57	P02765	P02765	23	31	AHSG	Alpha-2-HS-glycoprotein;Alpha-2-HS-glycoprotein chain A;Alpha-2-HS-glycoprotein chain B	yes	yes	2	0.00016205	128.38	By matching	By matching	By MS/MS	By MS/MS	By matching
TFMGVVSLGSPSGEVSHPRKT	PPGHQLHRAHYDLRHTFMGVVSLGSPSGEV	SLGSPSGEVSHPRKTRTVVQPSVGAAAGPV	H	T	F	K	T	R	0	1	0	0	0	0	1	3	1	0	1	1	1	1	2	4	2	0	0	3	0	0	21		2172.1	P02765	P02765	319	339	AHSG	Alpha-2-HS-glycoprotein;Alpha-2-HS-glycoprotein chain A;Alpha-2-HS-glycoprotein chain B	yes	yes	4	0.0077806	41.136	By matching	By matching	By matching	By MS/MS	By matching
GPGRIPPPPPAPY	PFGPGFVPPPPPPPYGPGRIPPPPPAPYGP	PYGPGRIPPPPPAPYGPGIFPPPPPQP___	Y	G	P	P	Y	G	1	1	0	0	0	0	0	2	0	1	0	0	0	0	7	0	0	0	1	0	0	0	13		1314.71	P02814	P02814	55	67	SMR3B	Submaxillary gland androgen-regulated protein 3B;Peptide P-A;Peptide D1A	yes	yes	2	0.0050912	90.657	By MS/MS	By matching			By matching
RGPYPPGPLAPPQPF	ALAACFTPGESQRGPRGPYPPGPLAPPQPF	RGPYPPGPLAPPQPFGPGFVPPPPPPPYGP	P	R	G	P	F	G	1	1	0	0	0	1	0	2	0	0	1	0	0	1	7	0	0	0	1	0	0	0	15		1589.84	P02814	P02814	27	41	SMR3B	Submaxillary gland androgen-regulated protein 3B;Peptide P-A;Peptide D1A	yes	yes	2	0.0078556	52.79
SDAAVDTSSEITTK	______________________________	MSDAAVDTSSEITTKDLKEKKEVVEEAENG	M	S	D	T	K	D	2	0	0	2	0	0	1	0	0	1	0	1	0	0	0	3	3	0	0	1	0	0	14		1423.67	P06454-2;P06454	P06454-2	2	15	PTMA	Prothymosin alpha;Prothymosin alpha, N-terminally processed;Thymosin alpha-1	yes	no	2	7.89e-42	125.72	By MS/MS	By MS/MS	By MS/MS	By MS/MS
SDAAVDTSSEITTKD	______________________________	SDAAVDTSSEITTKDLKEKKEVVEEAENGR	M	S	D	K	D	L	2	0	0	3	0	0	1	0	0	1	0	1	0	0	0	3	3	0	0	1	0	0	15		1538.69	P06454-2;P06454	P06454-2	2	16	PTMA	Prothymosin alpha;Prothymosin alpha, N-terminally processed;Thymosin alpha-1	yes	no	2	0.0018548	56.359				By MS/MS
DLVILLYETALLSSGFSLEDPQTHANR	LRQKAEADKNDKSVKDLVILLYETALLSSG	SSGFSLEDPQTHANRIYRMIKLGLGIDEDD	K	D	L	N	R	I	2	1	1	2	0	1	2	1	1	1	6	0	0	1	1	3	2	0	1	1	0	0	27		3001.54	P07900;P07900-2	P07900	661	687	HSP90AA1	Heat shock protein HSP 90-alpha	yes	no	3;4	2.43e-38	98.019	By MS/MS	By MS/MS	By MS/MS	By MS/MS	By matching
AFMEALQAGADISMIGQFGVGFYSAYLVAEK	DLINNLGTIAKSGTKAFMEALQAGADISMI	QFGVGFYSAYLVAEKVTVITKHNDDEQYAW	K	A	F	E	K	V	6	0	0	1	0	2	2	4	0	2	2	1	2	3	0	2	0	0	2	2	0	0	31		3283.59	P07900;P07900-2;P08238	P07900	117	147	HSP90AA1;HSP90AB1	Heat shock protein HSP 90-alpha;Heat shock protein HSP 90-beta	no	no	3	0.0114	27.863	By MS/MS	By matching	By matching	By matching	By matching
HNDDEQYAWESSAGGSFTVR	YSAYLVAEKVTVITKHNDDEQYAWESSAGG	QYAWESSAGGSFTVRTDTGEPMGRGTKVIL	K	H	N	V	R	T	2	1	1	2	0	1	2	2	1	0	0	0	0	1	0	3	1	1	1	1	0	0	20		2254.95	P07900;P07900-2;Q14568;P08238	P07900	154	173	HSP90AA1;HSP90AA2P;HSP90AB1	Heat shock protein HSP 90-alpha;Heat shock protein HSP 90-alpha A2;Heat shock protein HSP 90-beta	no	no	3	2.26e-13	79.461	By MS/MS	By matching	By matching	By matching	By matching
DFGYDGDFYR	PPGPPGPPGVSGGGYDFGYDGDFYRADQPR	SGGGYDFGYDGDFYRADQPRSAPSLRPKDY	Y	D	F	Y	R	A	0	1	0	3	0	0	0	2	0	0	0	0	0	2	0	0	0	0	2	0	0	0	10		1253.5	P08123	P08123	1109	1118	COL1A2	Collagen alpha-2(I) chain	yes	yes	2	0.010828	95.099			By MS/MS	By MS/MS
DFGYDGDFYRA	PPGPPGPPGVSGGGYDFGYDGDFYRADQPR	GGGYDFGYDGDFYRADQPRSAPSLRPKDYE	Y	D	F	R	A	D	1	1	0	3	0	0	0	2	0	0	0	0	0	2	0	0	0	0	2	0	0	0	11		1324.54	P08123	P08123	1109	1119	COL1A2	Collagen alpha-2(I) chain	yes	yes	2	0.0040717	96.331	By matching	By matching	By MS/MS	By matching
FGYDGDFYRA	PGPPGPPGVSGGGYDFGYDGDFYRADQPRS	GGGYDFGYDGDFYRADQPRSAPSLRPKDYE	D	F	G	R	A	D	1	1	0	2	0	0	0	2	0	0	0	0	0	2	0	0	0	0	2	0	0	0	10		1209.51	P08123	P08123	1110	1119	COL1A2	Collagen alpha-2(I) chain	yes	yes	2	0.020437	86.794	By matching	By matching	By matching	By matching	By matching
GGGYDFGYDGDFYR	GPPGPPGPPGPPGVSGGGYDFGYDGDFYRA	SGGGYDFGYDGDFYRADQPRSAPSLRPKDY	S	G	G	Y	R	A	0	1	0	3	0	0	0	5	0	0	0	0	0	2	0	0	0	0	3	0	0	0	14		1587.63	P08123	P08123	1105	1118	COL1A2	Collagen alpha-2(I) chain	yes	yes	2	0.0069122	60.598	By MS/MS		By matching
GGGYDFGYDGDFYRA	GPPGPPGPPGPPGVSGGGYDFGYDGDFYRA	GGGYDFGYDGDFYRADQPRSAPSLRPKDYE	S	G	G	R	A	D	1	1	0	3	0	0	0	5	0	0	0	0	0	2	0	0	0	0	3	0	0	0	15		1658.66	P08123	P08123	1105	1119	COL1A2	Collagen alpha-2(I) chain	yes	yes	2	0.042206	42.556	By matching	By matching	By matching	By matching
GGYDFGYDGDFYR	PPGPPGPPGPPGVSGGGYDFGYDGDFYRAD	SGGGYDFGYDGDFYRADQPRSAPSLRPKDY	G	G	G	Y	R	A	0	1	0	3	0	0	0	4	0	0	0	0	0	2	0	0	0	0	3	0	0	0	13		1530.61	P08123	P08123	1106	1118	COL1A2	Collagen alpha-2(I) chain	yes	yes	2	0.0045626	79.974	By MS/MS	By MS/MS	By MS/MS	By MS/MS	By matching
GGYDFGYDGDFYRA	PPGPPGPPGPPGVSGGGYDFGYDGDFYRAD	GGGYDFGYDGDFYRADQPRSAPSLRPKDYE	G	G	G	R	A	D	1	1	0	3	0	0	0	4	0	0	0	0	0	2	0	0	0	0	3	0	0	0	14		1601.64	P08123	P08123	1106	1119	COL1A2	Collagen alpha-2(I) chain	yes	yes	2	0.0017357	74.944	By MS/MS	By matching	By MS/MS	By MS/MS	By matching
GYDFGYDGDFYR	PGPPGPPGPPGVSGGGYDFGYDGDFYRADQ	SGGGYDFGYDGDFYRADQPRSAPSLRPKDY	G	G	Y	Y	R	A	0	1	0	3	0	0	0	3	0	0	0	0	0	2	0	0	0	0	3	0	0	0	12		1473.58	P08123	P08123	1107	1118	COL1A2	Collagen alpha-2(I) chain	yes	yes	2	1.83e-88	144.77	By MS/MS	By MS/MS	By MS/MS	By MS/MS	By matching
GYDFGYDGDFYRA	PGPPGPPGPPGVSGGGYDFGYDGDFYRADQ	GGGYDFGYDGDFYRADQPRSAPSLRPKDYE	G	G	Y	R	A	D	1	1	0	3	0	0	0	3	0	0	0	0	0	2	0	0	0	0	3	0	0	0	13		1544.62	P08123	P08123	1107	1119	COL1A2	Collagen alpha-2(I) chain	yes	yes	2	6.83e-13	108.67	By MS/MS	By MS/MS	By MS/MS	By MS/MS	By matching
GYDGDFYR	GPPGPPGVSGGGYDFGYDGDFYRADQPRSA	SGGGYDFGYDGDFYRADQPRSAPSLRPKDY	F	G	Y	Y	R	A	0	1	0	2	0	0	0	2	0	0	0	0	0	1	0	0	0	0	2	0	0	0	8		991.404	P08123	P08123	1111	1118	COL1A2	Collagen alpha-2(I) chain	yes	yes	2	0.00074339	107.66	By matching	By matching	By matching	By MS/MS	By matching
GYDGDFYRA	GPPGPPGVSGGGYDFGYDGDFYRADQPRSA	GGGYDFGYDGDFYRADQPRSAPSLRPKDYE	F	G	Y	R	A	D	1	1	0	2	0	0	0	2	0	0	0	0	0	1	0	0	0	0	2	0	0	0	9		1062.44	P08123	P08123	1111	1119	COL1A2	Collagen alpha-2(I) chain	yes	yes	2	0.0072616	91.9	By matching	By matching	By MS/MS	By matching	By matching
YDFGYDGDFYR	GPPGPPGPPGVSGGGYDFGYDGDFYRADQP	SGGGYDFGYDGDFYRADQPRSAPSLRPKDY	G	Y	D	Y	R	A	0	1	0	3	0	0	0	2	0	0	0	0	0	2	0	0	0	0	3	0	0	0	11		1416.56	P08123	P08123	1108	1118	COL1A2	Collagen alpha-2(I) chain	yes	yes	2	0.0019559	98.033	By matching	By matching	By matching	By matching	By matching
YDFGYDGDFYRA	GPPGPPGPPGVSGGGYDFGYDGDFYRADQP	GGGYDFGYDGDFYRADQPRSAPSLRPKDYE	G	Y	D	R	A	D	1	1	0	3	0	0	0	2	0	0	0	0	0	2	0	0	0	0	3	0	0	0	12		1487.6	P08123	P08123	1108	1119	COL1A2	Collagen alpha-2(I) chain	yes	yes	2	0.010616	90.15	By matching	By matching	By MS/MS	By matching	By matching
YDGDFYRA	PPGPPGVSGGGYDFGYDGDFYRADQPRSAP	GGGYDFGYDGDFYRADQPRSAPSLRPKDYE	G	Y	D	R	A	D	1	1	0	2	0	0	0	1	0	0	0	0	0	1	0	0	0	0	2	0	0	0	8		1005.42	P08123	P08123	1112	1119	COL1A2	Collagen alpha-2(I) chain	yes	yes	2	0.0052321	91.041	By matching	By matching	By matching	By matching	By matching
DLVVLLFETALLSSGFSLEDPQTHSNR	LRQKAEADKNDKAVKDLVVLLFETALLSSG	SSGFSLEDPQTHSNRIYRMIKLGLGIDEDE	K	D	L	N	R	I	1	1	1	2	0	1	2	1	1	0	6	0	0	2	1	4	2	0	0	2	0	0	27		2987.52	P08238	P08238	653	679	HSP90AB1	Heat shock protein HSP 90-beta	yes	yes	3;4	8.78e-34	90.633	By MS/MS	By MS/MS	By MS/MS	By MS/MS	By matching
AQFVNWIDSIIQR	GGCASGLYPDAFAPVAQFVNWIDSIIQRSE	PVAQFVNWIDSIIQRSEDNPCPHPRDPDPA	V	A	Q	Q	R	S	1	1	1	1	0	2	0	0	0	3	0	0	0	1	0	1	0	1	0	1	0	0	13		1588.84	P08246	P08246	236	248	ELANE	Neutrophil elastase	yes	yes	2	0.017224	83		By MS/MS		By matching
AVQRIFENGYDPV	GAHNLSRREPTRQVFAVQRIFENGYDPVNL	VFAVQRIFENGYDPVNLLNDIVILQLNGSA	F	A	V	P	V	N	1	1	1	1	0	1	1	1	0	1	0	0	0	1	1	0	0	0	1	2	0	0	13		1506.75	P08246	P08246	100	112	ELANE	Neutrophil elastase	yes	yes	2	0.0014555	88.417	By matching	By MS/MS	By matching	By MS/MS
NWIDSIIQR	SGLYPDAFAPVAQFVNWIDSIIQRSEDNPC	PVAQFVNWIDSIIQRSEDNPCPHPRDPDPA	V	N	W	Q	R	S	0	1	1	1	0	1	0	0	0	3	0	0	0	0	0	1	0	1	0	0	0	0	9		1143.6	P08246	P08246	240	248	ELANE	Neutrophil elastase	yes	yes	2	7.87e-77	159.04	By matching	By matching	By matching	By matching
QRIFENGYDPV	HNLSRREPTRQVFAVQRIFENGYDPVNLLN	VFAVQRIFENGYDPVNLLNDIVILQLNGSA	V	Q	R	P	V	N	0	1	1	1	0	1	1	1	0	1	0	0	0	1	1	0	0	0	1	1	0	0	11		1336.64	P08246	P08246	102	112	ELANE	Neutrophil elastase	yes	yes	2	5.31e-05	101.64	By MS/MS	By MS/MS	By matching	By matching
STRSVSSSSY	______________________________	______________________________	M	S	T	S	Y	R	0	1	0	0	0	0	0	0	0	0	0	0	0	0	0	6	1	0	1	1	0	0	10		1059.48	P08670	P08670	2	11	VIM	Vimentin	yes	yes	2	1.96e-06	122.52	By matching			By MS/MS	By matching
STRSVSSSSYRRMFGGPG	______________________________	SVSSSSYRRMFGGPGTASRPSSSRSYVTTS	M	S	T	P	G	T	0	3	0	0	0	0	0	3	0	0	0	0	1	1	1	6	1	0	1	1	0	0	18		1917.91	P08670	P08670	2	19	VIM	Vimentin	yes	yes	3	0.021252	41.554		By MS/MS
APQQEALPDETEVVEETVAEVTEVSVGAN	AWIFFLLCLAGRALAAPQQEALPDETEVVE	EETVAEVTEVSVGANPVQVEVGEFDDGAEE	A	A	P	A	N	P	4	0	1	1	0	2	7	1	0	0	1	0	0	0	2	1	3	0	0	6	0	0	29		3039.44	P09486	P09486	18	46	SPARC	SPARC	yes	yes	3	0.010343	29.859		By matching	By matching	By matching	By matching
KDIDKDLVI	YIALDEWAGCFGIKQKDIDKDLVI______	CFGIKQKDIDKDLVI_______________	Q	K	D	V	I	-	0	0	0	3	0	0	0	0	0	2	1	2	0	0	0	0	0	0	0	1	0	0	9		1057.6	P09486	P09486	295	303	SPARC	SPARC	yes	yes	2	0.0065455	92.439	By MS/MS		By matching	By matching
DMAIATGGAVFGEEGLTLNLEDVQPHDLGK	VKAPGFGDNRKNQLKDMAIATGGAVFGEEG	LTLNLEDVQPHDLGKVGEVIVTKDDAMLLK	K	D	M	G	K	V	3	0	1	3	0	1	3	5	1	1	4	1	1	1	1	0	2	0	0	2	0	0	30		3096.51	P10809	P10809	315	344	HSPD1	60 kDa heat shock protein, mitochondrial	yes	yes	3	0.0069248	29.617	By MS/MS	By matching
KPLVIIAEDVDGEALSTLVLNR	IQSIVPALEIANAHRKPLVIIAEDVDGEAL	EDVDGEALSTLVLNRLKVGLQVVAVKAPGF	R	K	P	N	R	L	2	1	1	2	0	0	2	1	0	2	4	1	0	0	1	1	1	0	0	3	0	0	22		2364.33	P10809	P10809	269	290	HSPD1	60 kDa heat shock protein, mitochondrial	yes	yes	3	5.03e-26	95.957	By MS/MS	By MS/MS	By MS/MS	By matching
ELDESLQVAER	VDCSTNNPSQAKLRRELDESLQVAERLTRK	KLRRELDESLQVAERLTRKYNELLKSYQWK	R	E	L	E	R	L	1	1	0	1	0	1	3	0	0	0	2	0	0	0	0	1	0	0	0	1	0	0	11		1287.63	P10909-3;P10909-4;P10909;P10909-5;P10909-2	P10909-3	151	161	CLU	Clusterin;Clusterin beta chain;Clusterin alpha chain	yes	no	2	0.019308	89.247	By MS/MS	By MS/MS	By matching	By matching	By matching
SHTSDSDVPSGVTE	TQGEDQYYLRVTTVASHTSDSDVPSGVTEV	ASHTSDSDVPSGVTEVVVKLFDSDPITVTV	A	S	H	T	E	V	0	0	0	2	0	0	1	1	1	0	0	0	0	0	1	4	2	0	0	2	0	0	14		1416.6	P10909-3;P10909-4;P10909;P10909-5;P10909-2	P10909-3	216	229	CLU	Clusterin;Clusterin beta chain;Clusterin alpha chain	yes	no	2	0.010504	54.608
REFPFYGDYGSNYLYDN	HHGYRRKFHEKHHSHREFPFYGDYGSNYLY	FPFYGDYGSNYLYDN_______________	H	R	E	D	N	-	0	1	2	2	0	0	1	2	0	0	1	0	0	2	1	1	0	0	4	0	0	0	17		2118.9	P15515	P15515	41	57	HTN1	Histatin-1;His1-(31-57)-peptide	yes	yes	2	2.5e-07	76.728
SHREFPFYGDYGSNYLYDN	KRHHGYRRKFHEKHHSHREFPFYGDYGSNY	FPFYGDYGSNYLYDN_______________	H	S	H	D	N	-	0	1	2	2	0	0	1	2	1	0	1	0	0	2	1	2	0	0	4	0	0	0	19		2342.99	P15515	P15515	39	57	HTN1	Histatin-1;His1-(31-57)-peptide	yes	yes	2;3	0.00068907	72.496	By matching	By matching	By matching	By matching	By MS/MS
PVVPSSQV	KHKLHRLRPIVYQECPVVPSSQVYQCINSC	PIVYQECPVVPSSQVYQCINSCLHLATWKV	C	P	V	Q	V	Y	0	0	0	0	0	1	0	0	0	0	0	0	0	0	2	2	0	0	0	3	0	0	8		811.444	P59510-3;P59510	P59510-3	1638	1645	ADAMTS20	A disintegrin and metalloproteinase with thrombospondin motifs 20	yes	no	2	0.015971	9.7496
VGRRMKFR	RRCNRPEPRNGGNYCVGRRMKFRSCNTDSC	RNGGNYCVGRRMKFRSCNTDSCPKGTQDFR	C	V	G	F	R	S	0	3	0	0	0	0	0	1	0	0	0	1	1	1	0	0	0	0	0	1	0	0	8		1048.61	P59510-3;P59510;P59510-2	P59510-3	596	603	ADAMTS20	A disintegrin and metalloproteinase with thrombospondin motifs 20	yes	no	2	0.015971	4.5947
SDKPDMAEIEKF	______________________________	______________________________	M	S	D	K	F	D	1	0	0	2	0	0	2	0	0	1	0	2	1	1	1	1	0	0	0	0	0	0	12		1408.65	P62328	P62328	2	13	TMSB4X	Thymosin beta-4;Hematopoietic system regulatory peptide	yes	yes	2	0.010544	89.731	By matching	By matching	By matching	By matching	By matching
SDKPDMAEIEKFDK	______________________________	MSDKPDMAEIEKFDKSKLKKTETQEKNPLP	M	S	D	D	K	S	1	0	0	3	0	0	2	0	0	1	0	3	1	1	1	1	0	0	0	0	0	0	14		1651.78	P62328	P62328	2	15	TMSB4X	Thymosin beta-4;Hematopoietic system regulatory peptide	yes	yes	3	0.00013793	95.264	By MS/MS	By MS/MS	By MS/MS	By matching
TETQEKNPLPSKETIEQEKQAGES	DMAEIEKFDKSKLKKTETQEKNPLPSKETI	PSKETIEQEKQAGES_______________	K	T	E	E	S	-	1	0	1	0	0	3	6	1	0	1	1	3	0	0	2	2	3	0	0	0	0	0	24		2700.31	P62328	P62328	21	44	TMSB4X	Thymosin beta-4;Hematopoietic system regulatory peptide	yes	yes	4	0.0014789	40.012	By matching	By matching	By matching	By MS/MS
VFLENVIR	RISGLIYEETRGVLKVFLENVIRDAVTYTE	ETRGVLKVFLENVIRDAVTYTEHAKRKTVT	K	V	F	I	R	D	0	1	1	0	0	0	1	0	0	1	1	0	0	1	0	0	0	0	0	2	0	0	8		988.571	P62805	P62805	61	68	HIST1H4A	Histone H4	yes	yes	2	0.0031732	91.906		By MS/MS	By matching	By matching	By matching
VYALKRQGRTLYGFGG	YTEHAKRKTVTAMDVVYALKRQGRTLYGFG	YALKRQGRTLYGFGG_______________	V	V	Y	G	G	-	1	2	0	0	0	1	0	4	0	0	2	1	0	1	0	0	1	0	2	1	0	0	16		1784.97	P62805	P62805	88	103	HIST1H4A	Histone H4	yes	yes	3	0.018509	46.746		By matching	By matching	By MS/MS
MTQIMFETFNTPAMYVAIQAVLSLYASGR	LLTEAPLNPKANREKMTQIMFETFNTPAMY	YVAIQAVLSLYASGRTTGIVMDSGDGVTHT	K	M	T	G	R	T	4	1	1	0	0	2	1	1	0	2	2	0	3	2	1	2	3	0	2	2	0	0	29		3252.6	P63261;P60709	P63261	119	147	ACTG1;ACTB	Actin, cytoplasmic 2;Actin, cytoplasmic 2, N-terminally processed;Actin, cytoplasmic 1;Actin, cytoplasmic 1, N-terminally processed	yes	no	3	1.66e-19	69.782	By MS/MS	By MS/MS	By MS/MS	By MS/MS	By MS/MS
NELRVAPEEHPVLL	TNWDDMEKIWHHTFYNELRVAPEEHPVLLT	YNELRVAPEEHPVLLTEAPLNPKANREKMT	Y	N	E	L	L	T	1	1	1	0	0	0	3	0	1	0	3	0	0	0	2	0	0	0	0	2	0	0	14		1614.87	P63261;P60709;A5A3E0	P63261	92	105	ACTG1;ACTB;POTEF	Actin, cytoplasmic 2;Actin, cytoplasmic 2, N-terminally processed;Actin, cytoplasmic 1;Actin, cytoplasmic 1, N-terminally processed;POTE ankyrin domain family member F	yes	no	3	0.0053419	43.813	By matching	By MS/MS	By matching	By matching
KYSVWIGGSILASLSTFQQMWISK	APSTMKIKIIAPPERKYSVWIGGSILASLS	ILASLSTFQQMWISKQEYDESGPSIVHRKC	R	K	Y	S	K	Q	1	0	0	0	0	2	0	2	0	3	2	2	1	1	0	5	1	2	1	1	0	0	24		2729.43	P63261;P60709;P63267-2;Q562R1;P63267;P68032;P62736	P63261	336	359	ACTG1;ACTB;ACTG2;ACTBL2;ACTC1;ACTA2	Actin, cytoplasmic 2;Actin, cytoplasmic 2, N-terminally processed;Actin, cytoplasmic 1;Actin, cytoplasmic 1, N-terminally processed;Actin, gamma-enteric smooth muscle;Beta-actin-like protein 2;Actin, alpha cardiac muscle 1;Actin, aortic smooth muscle	yes	no	3	0.00064773	42.106	By MS/MS	By matching	By matching	By matching	By matching
YSVWIGGSILASLSTFQQMWISK	PSTMKIKIIAPPERKYSVWIGGSILASLST	ILASLSTFQQMWISKQEYDESGPSIVHRKC	K	Y	S	S	K	Q	1	0	0	0	0	2	0	2	0	3	2	1	1	1	0	5	1	2	1	1	0	0	23		2601.33	P63261;P60709;P63267-2;Q562R1;P63267;P68032;P62736	P63261	337	359	ACTG1;ACTB;ACTG2;ACTBL2;ACTC1;ACTA2	Actin, cytoplasmic 2;Actin, cytoplasmic 2, N-terminally processed;Actin, cytoplasmic 1;Actin, cytoplasmic 1, N-terminally processed;Actin, gamma-enteric smooth muscle;Beta-actin-like protein 2;Actin, alpha cardiac muscle 1;Actin, aortic smooth muscle	yes	no	3	2.22e-20	81.574	By MS/MS	By MS/MS	By MS/MS	By MS/MS	By MS/MS
AFVHWYVGEGMEEGEFSEAR	WARLDHKFDLMYAKRAFVHWYVGEGMEEGE	YVGEGMEEGEFSEAREDMAALEKDYEEVGV	R	A	F	A	R	E	2	1	0	0	0	0	5	3	1	0	0	0	1	2	0	1	0	1	1	2	0	0	20		2329.01	P68363-2;Q9NY65-2;P68366-2;P68366;Q9NY65;Q9BQE3;P68363;Q71U36-2;Q6PEY2;Q13748;Q71U36	P68363-2	287	306	TUBA1B;TUBA8;TUBA4A;TUBA1C;TUBA1A;TUBA3E;TUBA3C	Tubulin alpha-1B chain;Tubulin alpha-8 chain;Tubulin alpha-4A chain;Tubulin alpha-1C chain;Tubulin alpha-1A chain;Tubulin alpha-3E chain;Tubulin alpha-3C/D chain	yes	no	3	1.81e-20	98.796	By MS/MS	By MS/MS	By MS/MS	By matching	By matching
LISQIVSSITASLR	AANNYARGHYTNLNRLISQIVSSITASLRF	RLISQIVSSITASLRFDGALNVDLTEFQTN	R	L	I	L	R	F	1	1	0	0	0	1	0	0	0	3	2	0	0	0	0	4	1	0	0	1	0	0	14		1486.87	P68363-2;Q9NY65-2;P68366-2;P68366;Q9NY65;Q9BQE3;P68363;Q9H853	P68363-2	114	127	TUBA1B;TUBA8;TUBA4A;TUBA1C;TUBA4B	Tubulin alpha-1B chain;Tubulin alpha-8 chain;Tubulin alpha-4A chain;Tubulin alpha-1C chain;Putative tubulin-like protein alpha-4B	yes	no	2	0.00056786	87.363	By MS/MS
VHLTPEEKSAVTA	______________________________	______________________________	M	V	H	T	A	L	2	0	0	0	0	0	2	0	1	0	1	1	0	0	1	1	2	0	0	2	0	0	13		1380.72	P68871	P68871	2	14	HBB	Hemoglobin subunit beta;LVV-hemorphin-7;Spinorphin	yes	yes	3	0.013193	45.879	By matching	By matching	By matching	By matching	By matching
VHLTPEEKSAVTAL	______________________________	MVHLTPEEKSAVTALWGKVNVDEVGGEALG	M	V	H	A	L	W	2	0	0	0	0	0	2	0	1	0	2	1	0	0	1	1	2	0	0	2	0	0	14		1493.81	P68871	P68871	2	15	HBB	Hemoglobin subunit beta;LVV-hemorphin-7;Spinorphin	yes	yes	3	0.001224	51.218			By matching	By MS/MS
QKVVAGVANALAHKYH	HHFGKEFTPPVQAAYQKVVAGVANALAHKY	KVVAGVANALAHKYH_______________	Y	Q	K	Y	H	-	4	0	1	0	0	1	0	1	2	0	1	2	0	0	0	0	0	0	1	3	0	0	16		1704.94	P68871;P02042	P68871	132	147	HBB;HBD	Hemoglobin subunit beta;LVV-hemorphin-7;Spinorphin;Hemoglobin subunit delta	yes	no	3;4	0.013128	47.774		By matching	By matching	By MS/MS	By matching
VAGVANALAHKYH	GKEFTPPVQAAYQKVVAGVANALAHKYH__	KVVAGVANALAHKYH_______________	V	V	A	Y	H	-	4	0	1	0	0	0	0	1	2	0	1	1	0	0	0	0	0	0	1	2	0	0	13		1349.72	P68871;P02042	P68871	135	147	HBB;HBD	Hemoglobin subunit beta;LVV-hemorphin-7;Spinorphin;Hemoglobin subunit delta	yes	no	3	0.012703	57.019	By matching	By MS/MS	By MS/MS	By matching	By matching
LVVYPWTQRF	KVNVDEVGGEALGRLLVVYPWTQRFFESFG	ALGRLLVVYPWTQRFFESFGDLSTPDAVMG	L	L	V	R	F	F	0	1	0	0	0	1	0	0	0	0	1	0	0	1	1	0	1	1	1	2	0	0	10		1307.7	P68871;P02042;CON__P02070;CON__Q3SX09;P69892;P69891;P02100	P68871	33	42	HBB;HBD;HBG2;HBG1;HBE1	Hemoglobin subunit beta;LVV-hemorphin-7;Spinorphin;Hemoglobin subunit delta;Hemoglobin subunit gamma-2;Hemoglobin subunit gamma-1;Hemoglobin subunit epsilon	yes	no	2	0.0070658	96.711		By matching	By matching	By MS/MS	By matching
ASLDKFLASVSTVLTSKYR	TLAAHLPAEFTPAVHASLDKFLASVSTVLT	KFLASVSTVLTSKYR_______________	H	A	S	Y	R	-	2	1	0	1	0	0	0	0	0	0	3	2	0	1	0	4	2	0	1	2	0	0	19		2085.15	P69905	P69905	124	142	HBA1	Hemoglobin subunit alpha	yes	yes	3;4	2.64e-269	133.93		By matching	By matching	By MS/MS	By matching
ASVSTVLTSKYR	AEFTPAVHASLDKFLASVSTVLTSKYR___	KFLASVSTVLTSKYR_______________	L	A	S	Y	R	-	1	1	0	0	0	0	0	0	0	0	1	1	0	0	0	3	2	0	1	2	0	0	12		1310.72	P69905	P69905	131	142	HBA1	Hemoglobin subunit alpha	yes	yes	2;3	3e-45	109.24	By matching	By MS/MS	By matching	By matching	By matching
AVHASLDKFLASVSTVLTSKYR	LLVTLAAHLPAEFTPAVHASLDKFLASVST	KFLASVSTVLTSKYR_______________	P	A	V	Y	R	-	3	1	0	1	0	0	0	0	1	0	3	2	0	1	0	4	2	0	1	3	0	0	22		2392.31	P69905	P69905	121	142	HBA1	Hemoglobin subunit alpha	yes	yes	4	1e-05	57.293				By MS/MS
DKFLASVSTVLTSKYR	AHLPAEFTPAVHASLDKFLASVSTVLTSKY	KFLASVSTVLTSKYR_______________	L	D	K	Y	R	-	1	1	0	1	0	0	0	0	0	0	2	2	0	1	0	3	2	0	1	2	0	0	16		1813.99	P69905	P69905	127	142	HBA1	Hemoglobin subunit alpha	yes	yes	3	2.72e-17	106.82	By matching	By MS/MS	By MS/MS	By MS/MS	By matching
FLASVSTVLTSKYR	LPAEFTPAVHASLDKFLASVSTVLTSKYR_	KFLASVSTVLTSKYR_______________	K	F	L	Y	R	-	1	1	0	0	0	0	0	0	0	0	2	1	0	1	0	3	2	0	1	2	0	0	14		1570.87	P69905	P69905	129	142	HBA1	Hemoglobin subunit alpha	yes	yes	3	0.0054131	57.804	By MS/MS	By MS/MS	By MS/MS	By MS/MS	By matching
FTPAVHASLDKFLASVSTVLTSKYR	SHCLLVTLAAHLPAEFTPAVHASLDKFLAS	KFLASVSTVLTSKYR_______________	E	F	T	Y	R	-	3	1	0	1	0	0	0	0	1	0	3	2	0	2	1	4	3	0	1	3	0	0	25		2737.48	P69905	P69905	118	142	HBA1	Hemoglobin subunit alpha	yes	yes	4	0.00021715	42.106				By MS/MS
LASVSTVLTSKYR	PAEFTPAVHASLDKFLASVSTVLTSKYR__	KFLASVSTVLTSKYR_______________	F	L	A	Y	R	-	1	1	0	0	0	0	0	0	0	0	2	1	0	0	0	3	2	0	1	2	0	0	13		1423.8	P69905	P69905	130	142	HBA1	Hemoglobin subunit alpha	yes	yes	2;3	0.0064256	85.377	By matching	By MS/MS	By MS/MS	By MS/MS	By matching
SLDKFLASVSTVLTSKYR	LAAHLPAEFTPAVHASLDKFLASVSTVLTS	KFLASVSTVLTSKYR_______________	A	S	L	Y	R	-	1	1	0	1	0	0	0	0	0	0	3	2	0	1	0	4	2	0	1	2	0	0	18		2014.11	P69905	P69905	125	142	HBA1	Hemoglobin subunit alpha	yes	yes	3	9.56e-18	101.67		By MS/MS	By matching	By MS/MS
SVSTVLTSKYR	EFTPAVHASLDKFLASVSTVLTSKYR____	KFLASVSTVLTSKYR_______________	A	S	V	Y	R	-	0	1	0	0	0	0	0	0	0	0	1	1	0	0	0	3	2	0	1	2	0	0	11		1239.68	P69905	P69905	132	142	HBA1	Hemoglobin subunit alpha	yes	yes	3	0.015295	80.763	By matching	By matching		By matching	By matching
VGAHAGEYGAEALER	LSPADKTNVKAAWGKVGAHAGEYGAEALER	VGAHAGEYGAEALERMFLSFPTTKTYFPHF	K	V	G	E	R	M	4	1	0	0	0	0	3	3	1	0	1	0	0	0	0	0	0	0	1	1	0	0	15		1528.73	P69905	P69905	18	32	HBA1	Hemoglobin subunit alpha	yes	yes	3	0.0051955	68.972	By MS/MS	By MS/MS	By MS/MS	By matching	By matching
VHASLDKFLASVSTVLTSKYR	LVTLAAHLPAEFTPAVHASLDKFLASVSTV	KFLASVSTVLTSKYR_______________	A	V	H	Y	R	-	2	1	0	1	0	0	0	0	1	0	3	2	0	1	0	4	2	0	1	3	0	0	21		2321.27	P69905	P69905	122	142	HBA1	Hemoglobin subunit alpha	yes	yes	4	4.38e-12	76.301		By MS/MS	By matching	By MS/MS
VLSPADKTNVKAA	______________________________	______________________________	M	V	L	A	A	W	3	0	1	1	0	0	0	0	0	0	1	2	0	0	1	1	1	0	0	2	0	0	13		1312.74	P69905	P69905	2	14	HBA1	Hemoglobin subunit alpha	yes	yes	2	0.012233	72.2	By matching	By matching	By MS/MS	By MS/MS	By matching
KAGGPGAL	RRARQARRVGGGGGTKAGGPGALGTRPAFE	VGGGGGTKAGGPGALGTRPAFEVPAIVVED	T	K	A	A	L	G	2	0	0	0	0	0	0	3	0	0	1	1	0	0	1	0	0	0	0	0	0	0	8		669.381	Q16538	Q16538	226	233	GPR162	Probable G-protein coupled receptor 162	yes	yes	2	0.015971	3.6118
NGERYYAR	VSFILSTLPSIGWHNNGERYYARGCQFIVS	PSIGWHNNGERYYARGCQFIVSKIGLGFGV	N	N	G	A	R	G	1	2	1	0	0	0	1	1	0	0	0	0	0	0	0	0	0	0	2	0	0	0	8		1027.48	Q16538	Q16538	159	166	GPR162	Probable G-protein coupled receptor 162	yes	yes	2	0.046231	33.358
KGGVVGGT	EISMSVGLGRSQLDSKGGVVGGTIDVNALE	GRSQLDSKGGVVGGTIDVNALEMVAHISEH	S	K	G	G	T	I	0	0	0	0	0	0	0	4	0	0	0	1	0	0	0	0	1	0	0	2	0	0	8		673.376	Q2LD37-4;Q2LD37	Q2LD37-4	4462	4469	KIAA1109	Uncharacterized protein KIAA1109	yes	no	2	0.015971	0		By MS/MS
RWWKMYNP	TEDMSIRIQDGFIIFRWWKMYNPKQKQHDP	QDGFIIFRWWKMYNPKQKQHDPKAETRLYI	F	R	W	N	P	K	0	1	1	0	0	0	0	0	0	0	0	1	1	0	1	0	0	2	1	0	0	0	8		1179.56	Q2LD37-4;Q2LD37;Q2LD37-5;Q2LD37-2;Q2LD37-6;Q2LD37-7	Q2LD37-4	107	114	KIAA1109	Uncharacterized protein KIAA1109	yes	no	2;3	0.015971	11.905
FGVNKGPK	______________________________	______________________________	L	F	G	P	K	G	0	0	1	0	0	0	0	2	0	0	0	2	0	1	1	0	0	0	0	1	0	0	8		845.476	Q5T9A4	Q5T9A4	5	12	ATAD3B	ATPase family AAA domain-containing protein 3B	yes	yes	2	0.015971	9.2405
VTAMHKLF	AIMTGGDVAPMGREGVTAMHKLFDWANTSR	APMGREGVTAMHKLFDWANTSRRGLLLFMD	G	V	T	L	F	D	1	0	0	0	0	0	0	0	1	0	1	1	1	1	0	0	1	0	0	1	0	0	8		945.511	Q5T9A4;Q5T2N8;Q9NVI7-3;Q9NVI7-2;Q5T9A4-3;Q9NVI7	Q5T9A4	389	396	ATAD3B;ATAD3C;ATAD3A	ATPase family AAA domain-containing protein 3B;ATPase family AAA domain-containing protein 3C;ATPase family AAA domain-containing protein 3A	yes	no	2	0.015971	4.5947
EVTQAPGEYTVDVE	IFQVNGHNRLLVQRSEVTQAPGEYTVDVEG	SEVTQAPGEYTVDVEGHGCTFIQIFRYTGI	S	E	V	V	E	G	1	0	0	1	0	1	3	1	0	0	0	0	0	0	1	0	2	0	1	3	0	0	14		1535.7	Q6IE37	Q6IE37	1074	1087	OVOS1	Ovostatin homolog 1	yes	yes	2	0.031165	45.997			By MS/MS	By matching
NVKFFYLN	TVHYSLNSEAYEDDSNVKFFYLNGNFSFPI	EAYEDDSNVKFFYLNGNFSFPISISADLAP	S	N	V	L	N	G	0	0	2	0	0	0	0	0	0	0	1	1	0	2	0	0	0	0	1	1	0	0	8		1043.54	Q6IE37	Q6IE37	443	450	OVOS1	Ovostatin homolog 1	yes	yes	2	0.015971	10.873		By MS/MS
LGGMLFSR	IGKASILGAASIGKGLGGMLFSRFGRSSTT	AASIGKGLGGMLFSRFGRSSTTQSSETSKD	G	L	G	S	R	F	0	1	0	0	0	0	0	2	0	0	2	0	1	1	0	1	0	0	0	0	0	0	8		879.464	Q8NEL9-3;Q8NEL9-2;Q8NEL9-4;Q8NEL9	Q8NEL9-3	339	346	DDHD1	Phospholipase DDHD1	yes	no	2	0.015971	9.7496		By MS/MS
SMEDEKKP	FGRSSTTQSSETSKDSMEDEKKPVASPSAT	SSETSKDSMEDEKKPVASPSATTVGTQTLP	D	S	M	K	P	V	0	0	0	1	0	0	2	0	0	0	0	2	1	0	1	1	0	0	0	0	0	0	8		962.438	Q8NEL9-3;Q8NEL9-2;Q8NEL9-4;Q8NEL9	Q8NEL9-3	362	369	DDHD1	Phospholipase DDHD1	yes	no	2	0.015971	23.019
FFVFPYPYPFRPLPPIPFPR	REKRSISDSDELASGFFVFPYPYPFRPLPP	YPYPFRPLPPIPFPRFPWFRRNFPIPIPES	G	F	F	P	R	F	0	2	0	0	0	0	0	0	0	1	1	0	0	5	8	0	0	0	2	1	0	0	20		2493.34	Q8NFU4	Q8NFU4	41	60	FDCSP	Follicular dendritic cell secreted peptide	yes	yes	3	1.98e-11	75.463	By matching	By matching	By matching
FFVFPYPYPFRPLPPIPFPRFPWFR	REKRSISDSDELASGFFVFPYPYPFRPLPP	RPLPPIPFPRFPWFRRNFPIPIPESAPTTP	G	F	F	F	R	R	0	3	0	0	0	0	0	0	0	1	1	0	0	7	9	0	0	1	2	1	0	0	25		3226.71	Q8NFU4	Q8NFU4	41	65	FDCSP	Follicular dendritic cell secreted peptide	yes	yes	4	2.2e-05	43.799
FVFPYPYPFRPLPPIPFPRFPWF	EKRSISDSDELASGFFVFPYPYPFRPLPPI	FRPLPPIPFPRFPWFRRNFPIPIPESAPTT	F	F	V	W	F	R	0	2	0	0	0	0	0	0	0	1	1	0	0	6	9	0	0	1	2	1	0	0	23		2923.54	Q8NFU4	Q8NFU4	42	64	FDCSP	Follicular dendritic cell secreted peptide	yes	yes	3	0.00082458	43.598
FVFPYPYPFRPLPPIPFPRFPWFR	EKRSISDSDELASGFFVFPYPYPFRPLPPI	RPLPPIPFPRFPWFRRNFPIPIPESAPTTP	F	F	V	F	R	R	0	3	0	0	0	0	0	0	0	1	1	0	0	6	9	0	0	1	2	1	0	0	24		3079.64	Q8NFU4	Q8NFU4	42	65	FDCSP	Follicular dendritic cell secreted peptide	yes	yes	4	0.0083314	35.015
RPLPPIPFPRFPWF	ELASGFFVFPYPYPFRPLPPIPFPRFPWFR	FRPLPPIPFPRFPWFRRNFPIPIPESAPTT	F	R	P	W	F	R	0	2	0	0	0	0	0	0	0	1	1	0	0	3	6	0	0	1	0	0	0	0	14		1765.98	Q8NFU4	Q8NFU4	51	64	FDCSP	Follicular dendritic cell secreted peptide	yes	yes	3	0.033535	32.624	By matching
EKPQVPEKVELTPLK	EKIFQLKAIPKKKVPEKPQVPEKVELTPLK	EKPQVPEKVELTPLKVPGGEKKVRKLLPER	P	E	K	L	K	V	0	0	0	0	0	1	3	0	0	0	2	3	0	0	3	0	1	0	0	2	0	0	15		1733.99	Q8WZ42-11;Q8WZ42-4;Q8WZ42-7;Q8WZ42-2;Q8WZ42;Q8WZ42-8;Q8WZ42-13;Q8WZ42-12	Q8WZ42-11	10910	10924	TTN	Titin	yes	no	2	0.0028865	58.676	By matching	By MS/MS	By matching	By matching	By matching
EAFPEDAA	CKFLHDGQEYTLLLIEAFPEDAAVYTCEAK	EYTLLLIEAFPEDAAVYTCEAKNDYGVATT	I	E	A	A	A	V	3	0	0	1	0	0	2	0	0	0	0	0	0	1	1	0	0	0	0	0	0	0	8		848.355	Q8WZ42-11;Q8WZ42-4;Q8WZ42-7;Q8WZ42-2;Q8WZ42;Q8WZ42-8;Q8WZ42-13;Q8WZ42-12;Q8WZ42-6;Q8WZ42-3;Q8WZ42-10;Q8WZ42-9;Q8WZ42-5	Q8WZ42-11	3300	3307	TTN	Titin	yes	no	2	0.015971	2.9045
VHVDKRPR	SSQIKKTTDLTTERLVHVDKRPRTASPHFT	DLTTERLVHVDKRPRTASPHFTVSKISVPK	L	V	H	P	R	T	0	2	0	1	0	0	0	0	1	0	0	1	0	0	1	0	0	0	0	2	0	0	8		1005.58	Q8WZ42-11;Q8WZ42-4;Q8WZ42-7;Q8WZ42-2;Q8WZ42;Q8WZ42-8;Q8WZ42-13;Q8WZ42-12;Q8WZ42-6;Q8WZ42-3;Q8WZ42-10;Q8WZ42-9;Q8WZ42-5	Q8WZ42-11	803	810	TTN	Titin	yes	no	3	0.015971	3.7464
EVLTPLKWYQSIRPPYP	LPPHPGHPGYINFSYEVLTPLKWYQSIRPP	LTPLKWYQSIRPPYPSYGYEPMGGWLHHQI	Y	E	V	Y	P	S	0	1	0	0	0	1	1	0	0	1	2	1	0	0	4	1	1	1	2	1	0	0	17		2086.13	Q99217	Q99217	34	50	AMELX	Amelogenin, X isoform	yes	yes	2;3	2.39e-08	88.441	By MS/MS	By MS/MS	By MS/MS	By MS/MS	By MS/MS
LPPHPGHPGYINFSYEVLTPLKWYQSIRPPYP	WILFACLLGAAFAMPLPPHPGHPGYINFSY	LTPLKWYQSIRPPYPSYGYEPMGGWLHHQI	P	L	P	Y	P	S	0	1	1	0	0	1	1	2	2	2	3	1	0	1	8	2	1	1	4	1	0	0	32		3762.94	Q99217	Q99217	19	50	AMELX	Amelogenin, X isoform	yes	yes	4	1.2e-22	64.315	By matching		By MS/MS	By matching	By MS/MS
MPLPPHPGHPGYINFSYEVLTPLKWYQSIRPPYP	GTWILFACLLGAAFAMPLPPHPGHPGYINF	LTPLKWYQSIRPPYPSYGYEPMGGWLHHQI	A	M	P	Y	P	S	0	1	1	0	0	1	1	2	2	2	3	1	1	1	9	2	1	1	4	1	0	0	34		3991.03	Q99217	Q99217	17	50	AMELX	Amelogenin, X isoform	yes	yes	4	1.36e-53	67.69		By matching	By MS/MS	By MS/MS	By matching
SYEVLTPLKWYQSIRPPY	MPLPPHPGHPGYINFSYEVLTPLKWYQSIR	VLTPLKWYQSIRPPYPSYGYEPMGGWLHHQ	F	S	Y	P	Y	P	0	1	0	0	0	1	1	0	0	1	2	1	0	0	3	2	1	1	3	1	0	0	18		2239.17	Q99217	Q99217	32	49	AMELX	Amelogenin, X isoform	yes	yes	3	0.00012193	50.608	By matching		By matching		By matching
SYEVLTPLKWYQSIRPPYP	MPLPPHPGHPGYINFSYEVLTPLKWYQSIR	LTPLKWYQSIRPPYPSYGYEPMGGWLHHQI	F	S	Y	Y	P	S	0	1	0	0	0	1	1	0	0	1	2	1	0	0	4	2	1	1	3	1	0	0	19		2336.22	Q99217	Q99217	32	50	AMELX	Amelogenin, X isoform	yes	yes	2;3	3.4e-58	161.48	By MS/MS	By MS/MS	By MS/MS	By MS/MS	By MS/MS
SYEVLTPLKWYQSIRPPYPS	MPLPPHPGHPGYINFSYEVLTPLKWYQSIR	TPLKWYQSIRPPYPSYGYEPMGGWLHHQII	F	S	Y	P	S	Y	0	1	0	0	0	1	1	0	0	1	2	1	0	0	4	3	1	1	3	1	0	0	20		2423.25	Q99217	Q99217	32	51	AMELX	Amelogenin, X isoform	yes	yes	3	4.76e-12	78.012	By MS/MS	By MS/MS	By MS/MS	By MS/MS	By MS/MS
SYEVLTPLKWYQSIRPPYPSY	MPLPPHPGHPGYINFSYEVLTPLKWYQSIR	PLKWYQSIRPPYPSYGYEPMGGWLHHQIIP	F	S	Y	S	Y	G	0	1	0	0	0	1	1	0	0	1	2	1	0	0	4	3	1	1	4	1	0	0	21		2586.32	Q99217	Q99217	32	52	AMELX	Amelogenin, X isoform	yes	yes	3	2.48e-12	77.391	By MS/MS	By MS/MS	By MS/MS	By matching	By MS/MS
SYEVLTPLKWYQSIRPPYPSYG	MPLPPHPGHPGYINFSYEVLTPLKWYQSIR	LKWYQSIRPPYPSYGYEPMGGWLHHQIIPV	F	S	Y	Y	G	Y	0	1	0	0	0	1	1	1	0	1	2	1	0	0	4	3	1	1	4	1	0	0	22		2643.34	Q99217	Q99217	32	53	AMELX	Amelogenin, X isoform	yes	yes	3	2.2e-21	84.425	By MS/MS	By MS/MS	By MS/MS	By MS/MS	By MS/MS
YEVLTPLKWYQSIR	PLPPHPGHPGYINFSYEVLTPLKWYQSIRP	SYEVLTPLKWYQSIRPPYPSYGYEPMGGWL	S	Y	E	I	R	P	0	1	0	0	0	1	1	0	0	1	2	1	0	0	1	1	1	1	2	1	0	0	14		1794.97	Q99217	Q99217	33	46	AMELX	Amelogenin, X isoform	yes	yes	3	0.0068695	65.805	By matching	By MS/MS	By MS/MS		By MS/MS
YEVLTPLKWYQSIRPP	PLPPHPGHPGYINFSYEVLTPLKWYQSIRP	EVLTPLKWYQSIRPPYPSYGYEPMGGWLHH	S	Y	E	P	P	Y	0	1	0	0	0	1	1	0	0	1	2	1	0	0	3	1	1	1	2	1	0	0	16		1989.07	Q99217	Q99217	33	48	AMELX	Amelogenin, X isoform	yes	yes	3	2.91e-05	81.311	By matching	By MS/MS	By matching		By MS/MS
YEVLTPLKWYQSIRPPYP	PLPPHPGHPGYINFSYEVLTPLKWYQSIRP	LTPLKWYQSIRPPYPSYGYEPMGGWLHHQI	S	Y	E	Y	P	S	0	1	0	0	0	1	1	0	0	1	2	1	0	0	4	1	1	1	3	1	0	0	18		2249.19	Q99217	Q99217	33	50	AMELX	Amelogenin, X isoform	yes	yes	2;3	8.41e-33	130.01	By MS/MS	By MS/MS	By MS/MS	By MS/MS	By MS/MS
YEVLTPLKWYQSIRPPYPS	PLPPHPGHPGYINFSYEVLTPLKWYQSIRP	TPLKWYQSIRPPYPSYGYEPMGGWLHHQII	S	Y	E	P	S	Y	0	1	0	0	0	1	1	0	0	1	2	1	0	0	4	2	1	1	3	1	0	0	19		2336.22	Q99217	Q99217	33	51	AMELX	Amelogenin, X isoform	yes	yes	3	7.54e-17	90.223	By MS/MS	By matching	By MS/MS	By MS/MS	By MS/MS
YEVLTPLKWYQSIRPPYPSY	PLPPHPGHPGYINFSYEVLTPLKWYQSIRP	PLKWYQSIRPPYPSYGYEPMGGWLHHQIIP	S	Y	E	S	Y	G	0	1	0	0	0	1	1	0	0	1	2	1	0	0	4	2	1	1	4	1	0	0	20		2499.28	Q99217	Q99217	33	52	AMELX	Amelogenin, X isoform	yes	yes	2;3	1.26e-16	83.047	By MS/MS	By MS/MS	By MS/MS	By MS/MS	By MS/MS
YEVLTPLKWYQSIRPPYPSYG	PLPPHPGHPGYINFSYEVLTPLKWYQSIRP	LKWYQSIRPPYPSYGYEPMGGWLHHQIIPV	S	Y	E	Y	G	Y	0	1	0	0	0	1	1	1	0	1	2	1	0	0	4	2	1	1	4	1	0	0	21		2556.31	Q99217	Q99217	33	53	AMELX	Amelogenin, X isoform	yes	yes	2;3	4.63e-16	106.61	By MS/MS	By MS/MS	By MS/MS	By MS/MS	By MS/MS
AWPSTDKTKREEVD	PMQPLPPMLPDLTLEAWPSTDKTKREEVD_	EAWPSTDKTKREEVD_______________	E	A	W	V	D	-	1	1	0	2	0	0	2	0	0	0	0	2	0	0	1	1	2	1	0	1	0	0	14		1660.81	Q99217;Q99217-2;Q99217-3	Q99217	178	191	AMELX	Amelogenin, X isoform	no	no	3	0.0028244	68.034	By matching	By matching	By MS/MS	By matching	By MS/MS
DLTLEAWP	LPPMFPMQPLPPMLPDLTLEAWPSTDKTKR	PLPPMLPDLTLEAWPSTDKTKREEVD____	P	D	L	W	P	S	1	0	0	1	0	0	1	0	0	0	2	0	0	0	1	0	1	1	0	0	0	0	8		943.465	Q99217;Q99217-2;Q99217-3	Q99217	173	180	AMELX	Amelogenin, X isoform	no	no	1	0.001827	86.113	By MS/MS	By matching	By matching	By matching	By matching
DLTLEAWPSTDK	LPPMFPMQPLPPMLPDLTLEAWPSTDKTKR	MLPDLTLEAWPSTDKTKREEVD________	P	D	L	D	K	T	1	0	0	2	0	0	1	0	0	0	2	1	0	0	1	1	2	1	0	0	0	0	12		1374.67	Q99217;Q99217-2;Q99217-3	Q99217	173	184	AMELX	Amelogenin, X isoform	no	no	2	0.00063438	117.7	By matching	By MS/MS	By MS/MS	By MS/MS	By matching
DLTLEAWPSTDKTK	LPPMFPMQPLPPMLPDLTLEAWPSTDKTKR	PDLTLEAWPSTDKTKREEVD__________	P	D	L	T	K	R	1	0	0	2	0	0	1	0	0	0	2	2	0	0	1	1	3	1	0	0	0	0	14		1603.81	Q99217;Q99217-2;Q99217-3	Q99217	173	186	AMELX	Amelogenin, X isoform	no	no	3	0.025752	49.31	By matching	By matching	By matching		By matching
DLTLEAWPSTDKTKRE	LPPMFPMQPLPPMLPDLTLEAWPSTDKTKR	LTLEAWPSTDKTKREEVD____________	P	D	L	R	E	E	1	1	0	2	0	0	2	0	0	0	2	2	0	0	1	1	3	1	0	0	0	0	16		1888.95	Q99217;Q99217-2;Q99217-3	Q99217	173	188	AMELX	Amelogenin, X isoform	no	no	3	0.017369	45.864	By matching	By matching	By matching		By matching
DLTLEAWPSTDKTKREEVD	LPPMFPMQPLPPMLPDLTLEAWPSTDKTKR	EAWPSTDKTKREEVD_______________	P	D	L	V	D	-	1	1	0	3	0	0	3	0	0	0	2	2	0	0	1	1	3	1	0	1	0	0	19		2232.09	Q99217;Q99217-2;Q99217-3	Q99217	173	191	AMELX	Amelogenin, X isoform	no	no	2;3	2.49e-57	150.68	By MS/MS	By MS/MS	By MS/MS	By MS/MS	By MS/MS
EAWPSTDKTKREEVD	FPMQPLPPMLPDLTLEAWPSTDKTKREEVD	EAWPSTDKTKREEVD_______________	L	E	A	V	D	-	1	1	0	2	0	0	3	0	0	0	0	2	0	0	1	1	2	1	0	1	0	0	15		1789.85	Q99217;Q99217-2;Q99217-3	Q99217	177	191	AMELX	Amelogenin, X isoform	no	no	3	8.59e-05	81.311	By matching	By matching	By MS/MS	By matching	By MS/MS
GGWLHHQIIPVLS	QSIRPPYPSYGYEPMGGWLHHQIIPVLSQQ	PMGGWLHHQIIPVLSQQHPPTHTLQPHHHI	M	G	G	L	S	Q	0	0	0	0	0	1	0	2	2	2	2	0	0	0	1	1	0	1	0	1	0	0	13		1455.8	Q99217;Q99217-2;Q99217-3	Q99217	58	70	AMELX	Amelogenin, X isoform	no	no	2;3	0.012611	71.223	By matching	By matching	By MS/MS	By MS/MS	By matching
GWLHHQIIPVL	SIRPPYPSYGYEPMGGWLHHQIIPVLSQQH	EPMGGWLHHQIIPVLSQQHPPTHTLQPHHH	G	G	W	V	L	S	0	0	0	0	0	1	0	1	2	2	2	0	0	0	1	0	0	1	0	1	0	0	11		1311.75	Q99217;Q99217-2;Q99217-3	Q99217	59	69	AMELX	Amelogenin, X isoform	no	no	2	0.026571	80.18	By matching	By matching	By MS/MS
IRPPYPSYGYEPMGGW	NFSYEVLTPLKWYQSIRPPYPSYGYEPMGG	RPPYPSYGYEPMGGWLHHQIIPVLSQQHPP	S	I	R	G	W	L	0	1	0	0	0	0	1	3	0	1	0	0	1	0	4	1	0	1	3	0	0	0	16		1868.86	Q99217;Q99217-2;Q99217-3	Q99217	45	60	AMELX	Amelogenin, X isoform	no	no	2	0.0080127	50.353	By matching	By matching	By MS/MS	By matching	By matching
LEAWPSTDKTKREEVD	MFPMQPLPPMLPDLTLEAWPSTDKTKREEV	EAWPSTDKTKREEVD_______________	T	L	E	V	D	-	1	1	0	2	0	0	3	0	0	0	1	2	0	0	1	1	2	1	0	1	0	0	16		1902.93	Q99217;Q99217-2;Q99217-3	Q99217	176	191	AMELX	Amelogenin, X isoform	no	no	2;3;4	5.02e-09	97.417	By MS/MS	By MS/MS	By MS/MS	By MS/MS	By MS/MS
LKWYQSIRPPYP	GHPGYINFSYEVLTPLKWYQSIRPPYPSYG	LTPLKWYQSIRPPYPSYGYEPMGGWLHHQI	P	L	K	Y	P	S	0	1	0	0	0	1	0	0	0	1	1	1	0	0	3	1	0	1	2	0	0	0	12		1546.83	Q99217;Q99217-2;Q99217-3	Q99217	39	50	AMELX	Amelogenin, X isoform	no	no	2	0.018751	74.684	By matching		By matching	By matching
LPDLTLEAWPSTDKTKREEVD	PPLPPMFPMQPLPPMLPDLTLEAWPSTDKT	EAWPSTDKTKREEVD_______________	M	L	P	V	D	-	1	1	0	3	0	0	3	0	0	0	3	2	0	0	2	1	3	1	0	1	0	0	21		2442.23	Q99217;Q99217-2;Q99217-3	Q99217	171	191	AMELX	Amelogenin, X isoform	no	no	3;4	2.42e-14	81.967	By MS/MS	By MS/MS	By MS/MS	By matching	By MS/MS
LPPMLPDLTLEAWPSTDKTKREEVD	LPPQPPLPPMFPMQPLPPMLPDLTLEAWPS	EAWPSTDKTKREEVD_______________	P	L	P	V	D	-	1	1	0	3	0	0	3	0	0	0	4	2	1	0	4	1	3	1	0	1	0	0	25		2880.46	Q99217;Q99217-2;Q99217-3	Q99217	167	191	AMELX	Amelogenin, X isoform	no	no	4	1.94e-05	44.258					By matching
LPPQPPLPPMFP	HQPMQPQPPVHPMQPLPPQPPLPPMFPMQP	MQPLPPQPPLPPMFPMQPLPPMLPDLTLEA	P	L	P	F	P	M	0	0	0	0	0	1	0	0	0	0	2	0	1	1	7	0	0	0	0	0	0	0	12		1329.72	Q99217;Q99217-2;Q99217-3	Q99217	152	163	AMELX	Amelogenin, X isoform	no	no	2	0.022753	57.177	By MS/MS
LTLEAWPSTDKTKREEVD	PPMFPMQPLPPMLPDLTLEAWPSTDKTKRE	EAWPSTDKTKREEVD_______________	D	L	T	V	D	-	1	1	0	2	0	0	3	0	0	0	2	2	0	0	1	1	3	1	0	1	0	0	18		2117.06	Q99217;Q99217-2;Q99217-3	Q99217	174	191	AMELX	Amelogenin, X isoform	no	no	3	1.64e-07	75.463	By MS/MS	By MS/MS		By MS/MS	By MS/MS
LTPLKWYQSIRPPYP	PHPGHPGYINFSYEVLTPLKWYQSIRPPYP	LTPLKWYQSIRPPYPSYGYEPMGGWLHHQI	V	L	T	Y	P	S	0	1	0	0	0	1	0	0	0	1	2	1	0	0	4	1	1	1	2	0	0	0	15		1858.01	Q99217;Q99217-2;Q99217-3	Q99217	36	50	AMELX	Amelogenin, X isoform	no	no	3	0.021143	47.532		By matching		By matching
MLPDLTLEAWPSTDKTKREEVD	QPPLPPMFPMQPLPPMLPDLTLEAWPSTDK	EAWPSTDKTKREEVD_______________	P	M	L	V	D	-	1	1	0	3	0	0	3	0	0	0	3	2	1	0	2	1	3	1	0	1	0	0	22		2573.27	Q99217;Q99217-2;Q99217-3	Q99217	170	191	AMELX	Amelogenin, X isoform	no	no	4	0.011905	37.4	By matching	By matching			By matching
MQPLPPMLPDLTLEAWPSTDKTKREEVD	MQPLPPQPPLPPMFPMQPLPPMLPDLTLEA	EAWPSTDKTKREEVD_______________	P	M	Q	V	D	-	1	1	0	3	0	1	3	0	0	0	4	2	2	0	5	1	3	1	0	1	0	0	28		3236.61	Q99217;Q99217-2;Q99217-3	Q99217	164	191	AMELX	Amelogenin, X isoform	no	no	4	6.34e-11	47.806	By MS/MS	By matching	By MS/MS	By matching	By MS/MS
PDLTLEAWPSTDKTKREEVD	PLPPMFPMQPLPPMLPDLTLEAWPSTDKTK	EAWPSTDKTKREEVD_______________	L	P	D	V	D	-	1	1	0	3	0	0	3	0	0	0	2	2	0	0	2	1	3	1	0	1	0	0	20		2329.14	Q99217;Q99217-2;Q99217-3	Q99217	172	191	AMELX	Amelogenin, X isoform	no	no	3;4	7.31e-17	88.551	By matching	By MS/MS	By matching	By matching	By MS/MS
PLPPMLPDLTLEAWPSTDKTKREEVD	PLPPQPPLPPMFPMQPLPPMLPDLTLEAWP	EAWPSTDKTKREEVD_______________	Q	P	L	V	D	-	1	1	0	3	0	0	3	0	0	0	4	2	1	0	5	1	3	1	0	1	0	0	26		2977.51	Q99217;Q99217-2;Q99217-3	Q99217	166	191	AMELX	Amelogenin, X isoform	no	no	4	1.63e-05	43.162	By matching	By matching	By matching	By matching	By matching
PPMLPDLTLEAWPSTDKTKREEVD	PPQPPLPPMFPMQPLPPMLPDLTLEAWPST	EAWPSTDKTKREEVD_______________	L	P	P	V	D	-	1	1	0	3	0	0	3	0	0	0	3	2	1	0	4	1	3	1	0	1	0	0	24		2767.37	Q99217;Q99217-2;Q99217-3	Q99217	168	191	AMELX	Amelogenin, X isoform	no	no	4	3.4e-05	50.531	By matching	By matching	By matching		By MS/MS
RPPYPSYGYEPMGGW	FSYEVLTPLKWYQSIRPPYPSYGYEPMGGW	RPPYPSYGYEPMGGWLHHQIIPVLSQQHPP	I	R	P	G	W	L	0	1	0	0	0	0	1	3	0	0	0	0	1	0	4	1	0	1	3	0	0	0	15		1755.77	Q99217;Q99217-2;Q99217-3	Q99217	46	60	AMELX	Amelogenin, X isoform	no	no	2	0.0037809	60.398
SIRPPYPS	INFSYEVLTPLKWYQSIRPPYPSYGYEPMG	TPLKWYQSIRPPYPSYGYEPMGGWLHHQII	Q	S	I	P	S	Y	0	1	0	0	0	0	0	0	0	1	0	0	0	0	3	2	0	0	1	0	0	0	8		915.481	Q99217;Q99217-2;Q99217-3	Q99217	44	51	AMELX	Amelogenin, X isoform	no	no	2	0.015971	48.561		By MS/MS
SIRPPYPSYG	INFSYEVLTPLKWYQSIRPPYPSYGYEPMG	LKWYQSIRPPYPSYGYEPMGGWLHHQIIPV	Q	S	I	Y	G	Y	0	1	0	0	0	0	0	1	0	1	0	0	0	0	3	2	0	0	2	0	0	0	10		1135.57	Q99217;Q99217-2;Q99217-3	Q99217	44	53	AMELX	Amelogenin, X isoform	no	no	2	0.030052	78.334
SIRPPYPSYGYEPMG	INFSYEVLTPLKWYQSIRPPYPSYGYEPMG	SIRPPYPSYGYEPMGGWLHHQIIPVLSQQH	Q	S	I	M	G	G	0	1	0	0	0	0	1	2	0	1	0	0	1	0	4	2	0	0	3	0	0	0	15		1712.79	Q99217;Q99217-2;Q99217-3	Q99217	44	58	AMELX	Amelogenin, X isoform	no	no	2	0.0028865	58.676
SIRPPYPSYGYEPMGGW	INFSYEVLTPLKWYQSIRPPYPSYGYEPMG	RPPYPSYGYEPMGGWLHHQIIPVLSQQHPP	Q	S	I	G	W	L	0	1	0	0	0	0	1	3	0	1	0	0	1	0	4	2	0	1	3	0	0	0	17		1955.89	Q99217;Q99217-2;Q99217-3	Q99217	44	60	AMELX	Amelogenin, X isoform	no	no	2	0.0020752	71.555	By matching	By matching	By MS/MS	By MS/MS	By matching
SIRPPYPSYGYEPMGGWLH	INFSYEVLTPLKWYQSIRPPYPSYGYEPMG	PYPSYGYEPMGGWLHHQIIPVLSQQHPPTH	Q	S	I	L	H	H	0	1	0	0	0	0	1	3	1	1	1	0	1	0	4	2	0	1	3	0	0	0	19		2206.03	Q99217;Q99217-2;Q99217-3	Q99217	44	62	AMELX	Amelogenin, X isoform	no	no	3	0.0035766	50.387	By matching	By matching	By matching	By matching	By matching
SIRPPYPSYGYEPMGGWLHHQIIPVLS	INFSYEVLTPLKWYQSIRPPYPSYGYEPMG	PMGGWLHHQIIPVLSQQHPPTHTLQPHHHI	Q	S	I	L	S	Q	0	1	0	0	0	1	1	3	2	3	2	0	1	0	5	3	0	1	3	1	0	0	27		3093.55	Q99217;Q99217-2;Q99217-3	Q99217	44	70	AMELX	Amelogenin, X isoform	no	no	3;4	3.39e-07	48.115	By matching	By matching	By MS/MS	By MS/MS	By matching
TLEAWPSTDKTKREEVD	PMFPMQPLPPMLPDLTLEAWPSTDKTKREE	EAWPSTDKTKREEVD_______________	L	T	L	V	D	-	1	1	0	2	0	0	3	0	0	0	1	2	0	0	1	1	3	1	0	1	0	0	17		2003.98	Q99217;Q99217-2;Q99217-3	Q99217	175	191	AMELX	Amelogenin, X isoform	no	no	3;4	1.52e-11	95.654	By MS/MS	By MS/MS	By matching	By MS/MS	By MS/MS
TPLKWYQSIRPPYP	HPGHPGYINFSYEVLTPLKWYQSIRPPYPS	LTPLKWYQSIRPPYPSYGYEPMGGWLHHQI	L	T	P	Y	P	S	0	1	0	0	0	1	0	0	0	1	1	1	0	0	4	1	1	1	2	0	0	0	14		1744.93	Q99217;Q99217-2;Q99217-3	Q99217	37	50	AMELX	Amelogenin, X isoform	no	no	2;3	5.5e-80	140.3	By matching	By MS/MS	By MS/MS	By MS/MS	By MS/MS
VLTPLKWYQSIRPPYP	PPHPGHPGYINFSYEVLTPLKWYQSIRPPY	LTPLKWYQSIRPPYPSYGYEPMGGWLHHQI	E	V	L	Y	P	S	0	1	0	0	0	1	0	0	0	1	2	1	0	0	4	1	1	1	2	1	0	0	16		1957.08	Q99217;Q99217-2;Q99217-3	Q99217	35	50	AMELX	Amelogenin, X isoform	no	no	3	4.06e-07	83.499	By MS/MS	By MS/MS	By MS/MS	By MS/MS	By MS/MS
VLTPLKWYQSIRPPYPSY	PPHPGHPGYINFSYEVLTPLKWYQSIRPPY	PLKWYQSIRPPYPSYGYEPMGGWLHHQIIP	E	V	L	S	Y	G	0	1	0	0	0	1	0	0	0	1	2	1	0	0	4	2	1	1	3	1	0	0	18		2207.18	Q99217;Q99217-2;Q99217-3	Q99217	35	52	AMELX	Amelogenin, X isoform	no	no	3	0.0018439	61.692	By matching	By MS/MS	By matching	By matching	By matching
WYQSIRPPYP	PGYINFSYEVLTPLKWYQSIRPPYPSYGYE	LTPLKWYQSIRPPYPSYGYEPMGGWLHHQI	K	W	Y	Y	P	S	0	1	0	0	0	1	0	0	0	1	0	0	0	0	3	1	0	1	2	0	0	0	10		1305.65	Q99217;Q99217-2;Q99217-3	Q99217	41	50	AMELX	Amelogenin, X isoform	no	no	2	0.017602	89.298	By MS/MS	By matching	By MS/MS	By matching	By matching
YQSIRPPYP	GYINFSYEVLTPLKWYQSIRPPYPSYGYEP	LTPLKWYQSIRPPYPSYGYEPMGGWLHHQI	W	Y	Q	Y	P	S	0	1	0	0	0	1	0	0	0	1	0	0	0	0	3	1	0	0	2	0	0	0	9		1119.57	Q99217;Q99217-2;Q99217-3	Q99217	42	50	AMELX	Amelogenin, X isoform	no	no	2	0.0049016	112.17	By matching	By matching	By MS/MS	By matching	By matching
YQSIRPPYPSYG	GYINFSYEVLTPLKWYQSIRPPYPSYGYEP	LKWYQSIRPPYPSYGYEPMGGWLHHQIIPV	W	Y	Q	Y	G	Y	0	1	0	0	0	1	0	1	0	1	0	0	0	0	3	2	0	0	3	0	0	0	12		1426.69	Q99217;Q99217-2;Q99217-3	Q99217	42	53	AMELX	Amelogenin, X isoform	no	no	2	0.021694	56.563
YQSIRPPYPSYGYEPM	GYINFSYEVLTPLKWYQSIRPPYPSYGYEP	QSIRPPYPSYGYEPMGGWLHHQIIPVLSQQ	W	Y	Q	P	M	G	0	1	0	0	0	1	1	1	0	1	0	0	1	0	4	2	0	0	4	0	0	0	16		1946.89	Q99217;Q99217-2;Q99217-3	Q99217	42	57	AMELX	Amelogenin, X isoform	no	no	2	0.02663	42.001				By matching
LPPHPGHPGYINF	WILFACLLGAAFAMPLPPHPGHPGYINFSY	MPLPPHPGHPGYINFSYEVLTPLKWYQSIR	P	L	P	N	F	S	0	0	1	0	0	0	0	2	2	1	1	0	0	1	4	0	0	0	1	0	0	0	13		1444.73	Q99217;Q99217-3;Q99218-1	Q99217	19	31	AMELX	Amelogenin, X isoform	no	no	2	0.0070028	73.26	By MS/MS	By MS/MS	By matching	By matching	By matching
MPLPPHPG	GTWILFACLLGAAFAMPLPPHPGHPGYINF	LLGAAFAMPLPPHPGHPGYINFSYEVLTPL	A	M	P	P	G	H	0	0	0	0	0	0	0	1	1	0	1	0	1	0	4	0	0	0	0	0	0	0	8		844.427	Q99217;Q99217-3;Q99218-1	Q99217	17	24	AMELX	Amelogenin, X isoform	no	no	2	0.030444	44.803	By matching	By MS/MS	By matching	By matching	By matching
MPLPPHPGH	GTWILFACLLGAAFAMPLPPHPGHPGYINF	LGAAFAMPLPPHPGHPGYINFSYEVLTPLK	A	M	P	G	H	P	0	0	0	0	0	0	0	1	2	0	1	0	1	0	4	0	0	0	0	0	0	0	9		981.485	Q99217;Q99217-3;Q99218-1	Q99217	17	25	AMELX	Amelogenin, X isoform	no	no	2	0.0040788	118.18	By matching	By matching	By matching	By MS/MS	By matching
MPLPPHPGHP	GTWILFACLLGAAFAMPLPPHPGHPGYINF	GAAFAMPLPPHPGHPGYINFSYEVLTPLKW	A	M	P	H	P	G	0	0	0	0	0	0	0	1	2	0	1	0	1	0	5	0	0	0	0	0	0	0	10		1078.54	Q99217;Q99217-3;Q99218-1	Q99217	17	26	AMELX	Amelogenin, X isoform	no	no	2	1.19e-05	105.42	By MS/MS	By MS/MS	By MS/MS	By matching	By MS/MS
MPLPPHPGHPG	GTWILFACLLGAAFAMPLPPHPGHPGYINF	AAFAMPLPPHPGHPGYINFSYEVLTPLKWY	A	M	P	P	G	Y	0	0	0	0	0	0	0	2	2	0	1	0	1	0	5	0	0	0	0	0	0	0	11		1135.56	Q99217;Q99217-3;Q99218-1	Q99217	17	27	AMELX	Amelogenin, X isoform	no	no	2	3.97e-10	111.69	By matching	By MS/MS	By matching	By matching	By matching
MPLPPHPGHPGY	GTWILFACLLGAAFAMPLPPHPGHPGYINF	AFAMPLPPHPGHPGYINFSYEVLTPLKWYQ	A	M	P	G	Y	I	0	0	0	0	0	0	0	2	2	0	1	0	1	0	5	0	0	0	1	0	0	0	12		1298.62	Q99217;Q99217-3;Q99218-1	Q99217	17	28	AMELX	Amelogenin, X isoform	no	no	2	0.018546	83.614	By matching	By matching	By matching	By matching	By matching
MPLPPHPGHPGYIN	GTWILFACLLGAAFAMPLPPHPGHPGYINF	AMPLPPHPGHPGYINFSYEVLTPLKWYQSI	A	M	P	I	N	F	0	0	1	0	0	0	0	2	2	1	1	0	1	0	5	0	0	0	1	0	0	0	14		1525.75	Q99217;Q99217-3;Q99218-1	Q99217	17	30	AMELX	Amelogenin, X isoform	no	no	2	3.25e-06	126.41	By MS/MS	By matching	By MS/MS	By MS/MS	By matching
MPLPPHPGHPGYINF	GTWILFACLLGAAFAMPLPPHPGHPGYINF	MPLPPHPGHPGYINFSYEVLTPLKWYQSIR	A	M	P	N	F	S	0	0	1	0	0	0	0	2	2	1	1	0	1	1	5	0	0	0	1	0	0	0	15		1672.82	Q99217;Q99217-3;Q99218-1	Q99217	17	31	AMELX	Amelogenin, X isoform	no	no	2	0.028326	44.309	By matching	By matching	By matching	By matching	By matching
PHPGHPGYINF	LFACLLGAAFAMPLPPHPGHPGYINFSYEV	MPLPPHPGHPGYINFSYEVLTPLKWYQSIR	P	P	H	N	F	S	0	0	1	0	0	0	0	2	2	1	0	0	0	1	3	0	0	0	1	0	0	0	11		1234.59	Q99217;Q99217-3;Q99218-1	Q99217	21	31	AMELX	Amelogenin, X isoform	no	no	2	0.02372	79.116	By matching	By matching	By matching	By matching	By matching
FSYEVLTPLK	AMPLPPHPGHPGYINFSYEVLTPLKWYQSI	PGYINFSYEVLTPLKWYQSIRPPYPSYGYE	N	F	S	L	K	W	0	0	0	0	0	0	1	0	0	0	2	1	0	1	1	1	1	0	1	1	0	0	10		1195.65	Q99217;Q99218-1	Q99217	31	40	AMELX	Amelogenin, X isoform	no	no	2	0.023828	85.731
GHPGYINFSYEVLTPLK	CLLGAAFAMPLPPHPGHPGYINFSYEVLTP	PGYINFSYEVLTPLKWYQSIRPPYPSYGYE	P	G	H	L	K	W	0	0	1	0	0	0	1	2	1	1	2	1	0	1	2	1	1	0	2	1	0	0	17		1933.99	Q99217;Q99218-1	Q99217	24	40	AMELX	Amelogenin, X isoform	no	no	3	0.0016387	63.682	By MS/MS	By matching	By MS/MS	By matching	By MS/MS
HPGYINFSYEVLTPLK	LLGAAFAMPLPPHPGHPGYINFSYEVLTPL	PGYINFSYEVLTPLKWYQSIRPPYPSYGYE	G	H	P	L	K	W	0	0	1	0	0	0	1	1	1	1	2	1	0	1	2	1	1	0	2	1	0	0	16		1876.97	Q99217;Q99218-1	Q99217	25	40	AMELX	Amelogenin, X isoform	no	no	3	1.19e-06	89.466		By MS/MS		By MS/MS	By matching
INFSYEVLTPLK	AFAMPLPPHPGHPGYINFSYEVLTPLKWYQ	PGYINFSYEVLTPLKWYQSIRPPYPSYGYE	Y	I	N	L	K	W	0	0	1	0	0	0	1	0	0	1	2	1	0	1	1	1	1	0	1	1	0	0	12		1422.78	Q99217;Q99218-1	Q99217	29	40	AMELX	Amelogenin, X isoform	no	no	2	0.014073	85.807
LPPHPGHPGYINFSYEVLTPL	WILFACLLGAAFAMPLPPHPGHPGYINFSY	HPGYINFSYEVLTPLKWYQSIRPPYPSYGY	P	L	P	P	L	K	0	0	1	0	0	0	1	2	2	1	3	0	0	1	5	1	1	0	2	1	0	0	21		2347.2	Q99217;Q99218-1	Q99217	19	39	AMELX	Amelogenin, X isoform	no	no	3	0.0046647	31.233	By matching	By MS/MS	By matching	By MS/MS	By matching
LPPHPGHPGYINFSYEVLTPLK	WILFACLLGAAFAMPLPPHPGHPGYINFSY	PGYINFSYEVLTPLKWYQSIRPPYPSYGYE	P	L	P	L	K	W	0	0	1	0	0	0	1	2	2	1	3	1	0	1	5	1	1	0	2	1	0	0	22		2475.3	Q99217;Q99218-1	Q99217	19	40	AMELX	Amelogenin, X isoform	no	no	3;4	0.00013624	52.19	By MS/MS	By MS/MS	By MS/MS	By MS/MS	By MS/MS
LPPHPGHPGYINFSYEVLTPLKW	WILFACLLGAAFAMPLPPHPGHPGYINFSY	GYINFSYEVLTPLKWYQSIRPPYPSYGYEP	P	L	P	K	W	Y	0	0	1	0	0	0	1	2	2	1	3	1	0	1	5	1	1	1	2	1	0	0	23		2661.37	Q99217;Q99218-1	Q99217	19	41	AMELX	Amelogenin, X isoform	no	no	4	7.24e-16	57.989	By MS/MS	By MS/MS	By MS/MS	By MS/MS	By MS/MS
MPLPPHPGHPGYINFSYEVLTPLK	GTWILFACLLGAAFAMPLPPHPGHPGYINF	PGYINFSYEVLTPLKWYQSIRPPYPSYGYE	A	M	P	L	K	W	0	0	1	0	0	0	1	2	2	1	3	1	1	1	6	1	1	0	2	1	0	0	24		2703.39	Q99217;Q99218-1	Q99217	17	40	AMELX	Amelogenin, X isoform	no	no	4	1.08e-20	80.236	By MS/MS	By MS/MS	By MS/MS	By MS/MS	By MS/MS
MPLPPHPGHPGYINFSYEVLTPLKW	GTWILFACLLGAAFAMPLPPHPGHPGYINF	GYINFSYEVLTPLKWYQSIRPPYPSYGYEP	A	M	P	K	W	Y	0	0	1	0	0	0	1	2	2	1	3	1	1	1	6	1	1	1	2	1	0	0	25		2889.47	Q99217;Q99218-1	Q99217	17	41	AMELX	Amelogenin, X isoform	no	no	4	1.04e-05	45.88	By matching	By matching	By MS/MS	By matching	By matching
PHPGHPGYINFSYEVLTPLK	LFACLLGAAFAMPLPPHPGHPGYINFSYEV	PGYINFSYEVLTPLKWYQSIRPPYPSYGYE	P	P	H	L	K	W	0	0	1	0	0	0	1	2	2	1	2	1	0	1	4	1	1	0	2	1	0	0	20		2265.16	Q99217;Q99218-1	Q99217	21	40	AMELX	Amelogenin, X isoform	no	no	3;4	0.0026011	48.477	By matching	By matching	By MS/MS	By matching	By matching
SYEVLTPL	MPLPPHPGHPGYINFSYEVLTPLKWYQSIR	HPGYINFSYEVLTPLKWYQSIRPPYPSYGY	F	S	Y	P	L	K	0	0	0	0	0	0	1	0	0	0	2	0	0	0	1	1	1	0	1	1	0	0	8		920.486	Q99217;Q99218-1	Q99217	32	39	AMELX	Amelogenin, X isoform	no	no	1	0.024212	80.555	By matching	By matching	By matching	By matching
SYEVLTPLK	MPLPPHPGHPGYINFSYEVLTPLKWYQSIR	PGYINFSYEVLTPLKWYQSIRPPYPSYGYE	F	S	Y	L	K	W	0	0	0	0	0	0	1	0	0	0	2	1	0	0	1	1	1	0	1	1	0	0	9		1048.58	Q99217;Q99218-1	Q99217	32	40	AMELX	Amelogenin, X isoform	no	no	2	1.6e-18	121.62	By MS/MS	By MS/MS	By MS/MS	By matching	By MS/MS
SYEVLTPLKWY	MPLPPHPGHPGYINFSYEVLTPLKWYQSIR	YINFSYEVLTPLKWYQSIRPPYPSYGYEPM	F	S	Y	W	Y	Q	0	0	0	0	0	0	1	0	0	0	2	1	0	0	1	1	1	1	2	1	0	0	11		1397.72	Q99217;Q99218-1	Q99217	32	42	AMELX	Amelogenin, X isoform	no	no	2	5.21e-05	101.72	By matching	By matching	By matching	By matching	By matching
YEVLTPLK	PLPPHPGHPGYINFSYEVLTPLKWYQSIRP	PGYINFSYEVLTPLKWYQSIRPPYPSYGYE	S	Y	E	L	K	W	0	0	0	0	0	0	1	0	0	0	2	1	0	0	1	0	1	0	1	1	0	0	8		961.548	Q99217;Q99218-1	Q99217	33	40	AMELX	Amelogenin, X isoform	no	no	2	2.93e-10	114.6	By matching	By MS/MS	By matching	By matching	By matching
YEVLTPLKWYQ	PLPPHPGHPGYINFSYEVLTPLKWYQSIRP	INFSYEVLTPLKWYQSIRPPYPSYGYEPMG	S	Y	E	Y	Q	S	0	0	0	0	0	1	1	0	0	0	2	1	0	0	1	0	1	1	2	1	0	0	11		1438.75	Q99217;Q99218-1	Q99217	33	43	AMELX	Amelogenin, X isoform	no	no	2	0.012233	94.309	By matching	By matching	By matching	By matching	By matching
YINFSYEVLTPLK	AAFAMPLPPHPGHPGYINFSYEVLTPLKWY	PGYINFSYEVLTPLKWYQSIRPPYPSYGYE	G	Y	I	L	K	W	0	0	1	0	0	0	1	0	0	1	2	1	0	1	1	1	1	0	2	1	0	0	13		1585.84	Q99217;Q99218-1	Q99217	28	40	AMELX	Amelogenin, X isoform	no	no	2	1.1e-12	107.83	By MS/MS		By matching	By matching	By matching
ACLLGAAFAMPVLTPLKWYQSIRPPYP	______________________________	LTPLKWYQSIRPPYPSYGYEPMGGWLHHQI	F	A	C	Y	P	S	4	1	0	0	1	1	0	1	0	1	4	1	1	1	5	1	1	1	2	1	0	0	27		3002.59	Q99217-2	Q99217-2	8	34	AMELX	Amelogenin, X isoform	yes	yes	4	0.029576	32.264				By MS/MS
AINVDRTALVLTPLK	HPGYINFSYENSHSQAINVDRTALVLTPLK	AINVDRTALVLTPLKWYQSIRPPYPSYGYE	Q	A	I	L	K	W	2	1	1	1	0	0	0	0	0	1	3	1	0	0	1	0	2	0	0	2	0	0	15		1622.97	Q99217-3	Q99217-3	40	54	AMELX	Amelogenin, X isoform	yes	yes	3	0.017559	47.532	By matching		By matching	By matching	By matching
ALVLTPLK	SYENSHSQAINVDRTALVLTPLKWYQSIRP	AINVDRTALVLTPLKWYQSIRPPYPSYGYE	T	A	L	L	K	W	1	0	0	0	0	0	0	0	0	0	3	1	0	0	1	0	1	0	0	1	0	0	8		853.564	Q99217-3	Q99217-3	47	54	AMELX	Amelogenin, X isoform	no	no	2	0.00056398	108.24	By matching	By matching	By MS/MS	By matching	By MS/MS
FSYENSHSQAINVDRTALVLTPLKWYQSIRPPYP	AMPLPPHPGHPGYINFSYENSHSQAINVDR	LTPLKWYQSIRPPYPSYGYEPMGGWLHHQI	N	F	S	Y	P	S	2	2	2	1	0	2	1	0	1	2	3	1	0	1	4	4	2	1	3	2	0	0	34		3990.04	Q99217-3	Q99217-3	31	64	AMELX	Amelogenin, X isoform	yes	yes	4	0.015898	26.167				By matching
SQAINVDRTALV	PGHPGYINFSYENSHSQAINVDRTALVLTP	NSHSQAINVDRTALVLTPLKWYQSIRPPYP	H	S	Q	L	V	L	2	1	1	1	0	1	0	0	0	1	1	0	0	0	0	1	1	0	0	2	0	0	12		1285.7	Q99217-3	Q99217-3	38	49	AMELX	Amelogenin, X isoform	yes	yes	2	0.024807	61.353	By matching	By matching	By MS/MS	By matching	By matching
TALVLTPLK	FSYENSHSQAINVDRTALVLTPLKWYQSIR	AINVDRTALVLTPLKWYQSIRPPYPSYGYE	R	T	A	L	K	W	1	0	0	0	0	0	0	0	0	0	3	1	0	0	1	0	2	0	0	1	0	0	9		954.611	Q99217-3	Q99217-3	46	54	AMELX	Amelogenin, X isoform	yes	yes	2	0.021412	85.212			By MS/MS		By matching
VDRTALVLTPLK	YINFSYENSHSQAINVDRTALVLTPLKWYQ	AINVDRTALVLTPLKWYQSIRPPYPSYGYE	N	V	D	L	K	W	1	1	0	1	0	0	0	0	0	0	3	1	0	0	1	0	2	0	0	2	0	0	12		1324.81	Q99217-3	Q99217-3	43	54	AMELX	Amelogenin, X isoform	yes	yes	2	0.018091	90.108	By matching	By matching	By MS/MS	By matching	By matching
LRPLPPILPDLHLEAWPA	MQPLLPQPPLPPMFPLRPLPPILPDLHLEA	LPPILPDLHLEAWPATDKTKQEEVD_____	P	L	R	P	A	T	2	1	0	1	0	0	1	0	1	1	5	0	0	0	5	0	0	1	0	0	0	0	18		2047.16	Q99218-1	Q99218-1	165	182	AMELY	Amelogenin, Y isoform	no	no	3	0.0024599	53.328	By MS/MS			By matching	By matching
LRPLPPILPDLHLEAWPATDKTKQEEVD	MQPLLPQPPLPPMFPLRPLPPILPDLHLEA	EAWPATDKTKQEEVD_______________	P	L	R	V	D	-	2	1	0	3	0	1	3	0	1	1	5	2	0	0	5	0	2	1	0	1	0	0	28		3220.71	Q99218-1	Q99218-1	165	192	AMELY	Amelogenin, Y isoform	no	no	4	6.18e-13	55.358				By MS/MS
QSMIRPPY	YINFSYEVLTPLKWYQSMIRPPYSSYGYEP	LTPLKWYQSMIRPPYSSYGYEPMGGWLHHQ	Y	Q	S	P	Y	S	0	1	0	0	0	1	0	0	0	1	0	0	1	0	2	1	0	0	1	0	0	0	8		990.496	Q99218-1	Q99218-1	43	50	AMELY	Amelogenin, Y isoform	no	no	2	0.015971	27.121	By MS/MS
RPLPPILPDLHLEAWPATDKTKQEEVD	QPLLPQPPLPPMFPLRPLPPILPDLHLEAW	EAWPATDKTKQEEVD_______________	L	R	P	V	D	-	2	1	0	3	0	1	3	0	1	1	4	2	0	0	5	0	2	1	0	1	0	0	27		3107.63	Q99218-1	Q99218-1	166	192	AMELY	Amelogenin, Y isoform	no	no	4	0.00067806	38.874	By matching			By matching	By matching
SMIRPPYS	INFSYEVLTPLKWYQSMIRPPYSSYGYEPM	TPLKWYQSMIRPPYSSYGYEPMGGWLHHQI	Q	S	M	Y	S	S	0	1	0	0	0	0	0	0	0	1	0	0	1	0	2	2	0	0	1	0	0	0	8		949.469	Q99218-1	Q99218-1	44	51	AMELY	Amelogenin, Y isoform	no	no	2	0.0083013	77.674	By MS/MS			By MS/MS	By matching
SMIRPPYSS	INFSYEVLTPLKWYQSMIRPPYSSYGYEPM	PLKWYQSMIRPPYSSYGYEPMGGWLHHQII	Q	S	M	S	S	Y	0	1	0	0	0	0	0	0	0	1	0	0	1	0	2	3	0	0	1	0	0	0	9		1036.5	Q99218-1	Q99218-1	44	52	AMELY	Amelogenin, Y isoform	no	no	2	0.0023776	103.74	By matching			By matching	By matching
SYEVLTPLKWYQSMIRPPY	MPLPPHPGHPGYINFSYEVLTPLKWYQSMI	LTPLKWYQSMIRPPYSSYGYEPMGGWLHHQ	F	S	Y	P	Y	S	0	1	0	0	0	1	1	0	0	1	2	1	1	0	3	2	1	1	3	1	0	0	19		2370.21	Q99218-1	Q99218-1	32	50	AMELY	Amelogenin, Y isoform	yes	yes	3	0.0001965	56.959	By matching			By matching	By MS/MS
SYEVLTPLKWYQSMIRPPYS	MPLPPHPGHPGYINFSYEVLTPLKWYQSMI	TPLKWYQSMIRPPYSSYGYEPMGGWLHHQI	F	S	Y	Y	S	S	0	1	0	0	0	1	1	0	0	1	2	1	1	0	3	3	1	1	3	1	0	0	20		2457.24	Q99218-1	Q99218-1	32	51	AMELY	Amelogenin, Y isoform	yes	yes	3	0.00052622	49.973	By MS/MS			By matching	By MS/MS
TPLKWYQSMIRPPYS	HPGHPGYINFSYEVLTPLKWYQSMIRPPYS	TPLKWYQSMIRPPYSSYGYEPMGGWLHHQI	L	T	P	Y	S	S	0	1	0	0	0	1	0	0	0	1	1	1	1	0	3	2	1	1	2	0	0	0	15		1865.95	Q99218-1	Q99218-1	37	51	AMELY	Amelogenin, Y isoform	no	no	3	0.0046449	54.7	By MS/MS			By matching	By matching
YEVLTPLKWYQSMIRPPY	PLPPHPGHPGYINFSYEVLTPLKWYQSMIR	LTPLKWYQSMIRPPYSSYGYEPMGGWLHHQ	S	Y	E	P	Y	S	0	1	0	0	0	1	1	0	0	1	2	1	1	0	3	1	1	1	3	1	0	0	18		2283.18	Q99218-1	Q99218-1	33	50	AMELY	Amelogenin, Y isoform	yes	yes	3	9.71e-10	84.559	By MS/MS			By MS/MS	By MS/MS
YEVLTPLKWYQSMIRPPYS	PLPPHPGHPGYINFSYEVLTPLKWYQSMIR	TPLKWYQSMIRPPYSSYGYEPMGGWLHHQI	S	Y	E	Y	S	S	0	1	0	0	0	1	1	0	0	1	2	1	1	0	3	2	1	1	3	1	0	0	19		2370.21	Q99218-1	Q99218-1	33	51	AMELY	Amelogenin, Y isoform	yes	yes	3	1.99e-69	99.569	By MS/MS			By MS/MS	By MS/MS
YEVLTPLKWYQSMIRPPYSS	PLPPHPGHPGYINFSYEVLTPLKWYQSMIR	PLKWYQSMIRPPYSSYGYEPMGGWLHHQII	S	Y	E	S	S	Y	0	1	0	0	0	1	1	0	0	1	2	1	1	0	3	3	1	1	3	1	0	0	20		2457.24	Q99218-1	Q99218-1	33	52	AMELY	Amelogenin, Y isoform	yes	yes	3	0.006267	44.238	By matching			By matching	By matching
EHETQQYEYSLP	GLLPPHSSLPWMRPREHETQQYEYSLPVHP	RPREHETQQYEYSLPVHPPPLPSQPSLKPQ	R	E	H	L	P	V	0	0	0	0	0	2	3	0	1	0	1	0	0	0	1	1	1	0	2	0	0	0	12		1522.66	Q9NP70	Q9NP70	93	104	AMBN	Ameloblastin	yes	yes	2	4.22e-45	150.28	By MS/MS	By matching	By MS/MS	By MS/MS	By matching
AMFPGFGG	SEEVAGGREDPMAYGAMFPGFGGMRPGFEG	EDPMAYGAMFPGFGGMRPGFEGMPHNPAMG	G	A	M	G	G	M	1	0	0	0	0	0	0	3	0	0	0	0	1	2	1	0	0	0	0	0	0	0	8		782.342	Q9NP70;Q9NP70-2	Q9NP70	277	284	AMBN	Ameloblastin	yes	no	1	0.0051994	63.581	By matching	By matching	By matching	By matching	By matching
EEVAGGREDPMA	ANQLNAPARLGIMSSEEVAGGREDPMAYGA	MSSEEVAGGREDPMAYGAMFPGFGGMRPGF	S	E	E	M	A	Y	2	1	0	1	0	0	3	2	0	0	0	0	1	0	1	0	0	0	0	1	0	0	12		1259.55	Q9NP70;Q9NP70-2	Q9NP70	263	274	AMBN	Ameloblastin	yes	no	2	3.85e-06	103.55	By MS/MS	By MS/MS	By MS/MS	By MS/MS	By MS/MS
EEVAGGREDPMAY	ANQLNAPARLGIMSSEEVAGGREDPMAYGA	SSEEVAGGREDPMAYGAMFPGFGGMRPGFE	S	E	E	A	Y	G	2	1	0	1	0	0	3	2	0	0	0	0	1	0	1	0	0	0	1	1	0	0	13		1422.61	Q9NP70;Q9NP70-2	Q9NP70	263	275	AMBN	Ameloblastin	yes	no	2	0.012393	68.224	By MS/MS	By matching	By matching	By matching	By matching
EEVAGGREDPMAYG	ANQLNAPARLGIMSSEEVAGGREDPMAYGA	SEEVAGGREDPMAYGAMFPGFGGMRPGFEG	S	E	E	Y	G	A	2	1	0	1	0	0	3	3	0	0	0	0	1	0	1	0	0	0	1	1	0	0	14		1479.63	Q9NP70;Q9NP70-2	Q9NP70	263	276	AMBN	Ameloblastin	yes	no	2	0.0017285	74.92	By MS/MS	By matching	By matching	By matching	By MS/MS
EEVAGGREDPMAYGA	ANQLNAPARLGIMSSEEVAGGREDPMAYGA	EEVAGGREDPMAYGAMFPGFGGMRPGFEGM	S	E	E	G	A	M	3	1	0	1	0	0	3	3	0	0	0	0	1	0	1	0	0	0	1	1	0	0	15		1550.67	Q9NP70;Q9NP70-2	Q9NP70	263	277	AMBN	Ameloblastin	yes	no	2	1.46e-08	97.456	By MS/MS	By matching	By matching	By matching	By MS/MS
GANQLNAPARL	NKQSPLYPGMLYVPFGANQLNAPARLGIMS	YVPFGANQLNAPARLGIMSSEEVAGGREDP	F	G	A	R	L	G	3	1	2	0	0	1	0	1	0	0	2	0	0	0	1	0	0	0	0	0	0	0	11		1123.61	Q9NP70;Q9NP70-2	Q9NP70	247	257	AMBN	Ameloblastin	yes	no	2	0.0034239	96.492	By MS/MS	By matching	By matching		By matching
GGREDPMAYGAMFPGFG	NAPARLGIMSSEEVAGGREDPMAYGAMFPG	REDPMAYGAMFPGFGGMRPGFEGMPHNPAM	A	G	G	F	G	G	2	1	0	1	0	0	1	5	0	0	0	0	2	2	2	0	0	0	1	0	0	0	17		1758.75	Q9NP70;Q9NP70-2	Q9NP70	267	283	AMBN	Ameloblastin	yes	no	2	0.00025719	67.153	By matching	By matching		By matching	By matching
GGREDPMAYGAMFPGFGG	NAPARLGIMSSEEVAGGREDPMAYGAMFPG	EDPMAYGAMFPGFGGMRPGFEGMPHNPAMG	A	G	G	G	G	M	2	1	0	1	0	0	1	6	0	0	0	0	2	2	2	0	0	0	1	0	0	0	18		1815.77	Q9NP70;Q9NP70-2	Q9NP70	267	284	AMBN	Ameloblastin	yes	no	2	0.015972	42.809				By matching
GIMSSEEVAGGRED	YVPFGANQLNAPARLGIMSSEEVAGGREDP	LGIMSSEEVAGGREDPMAYGAMFPGFGGMR	L	G	I	E	D	P	1	1	0	1	0	0	3	3	0	1	0	0	1	0	0	2	0	0	0	1	0	0	14		1435.62	Q9NP70;Q9NP70-2	Q9NP70	258	271	AMBN	Ameloblastin	yes	no	2	0.013797	63.283	By matching		By matching		By matching
GMRPGFEGMPHNPA	REDPMAYGAMFPGFGGMRPGFEGMPHNPAM	GGMRPGFEGMPHNPAMGGDFTLEFDSPVAA	G	G	M	P	A	M	1	1	1	0	0	0	1	3	1	0	0	0	2	1	3	0	0	0	0	0	0	0	14		1496.67	Q9NP70;Q9NP70-2	Q9NP70	284	297	AMBN	Ameloblastin	yes	no	3	0.018399	41.092	By MS/MS	By matching	By matching	By matching	By matching
GREDPMAYGAMFPG	APARLGIMSSEEVAGGREDPMAYGAMFPGF	GGREDPMAYGAMFPGFGGMRPGFEGMPHNP	G	G	R	P	G	F	2	1	0	1	0	0	1	3	0	0	0	0	2	1	2	0	0	0	1	0	0	0	14		1497.64	Q9NP70;Q9NP70-2	Q9NP70	268	281	AMBN	Ameloblastin	yes	no	2	0.0062108	67.776	By matching	By matching	By matching	By matching	By matching
GREDPMAYGAMFPGF	APARLGIMSSEEVAGGREDPMAYGAMFPGF	GREDPMAYGAMFPGFGGMRPGFEGMPHNPA	G	G	R	G	F	G	2	1	0	1	0	0	1	3	0	0	0	0	2	2	2	0	0	0	1	0	0	0	15		1644.71	Q9NP70;Q9NP70-2	Q9NP70	268	282	AMBN	Ameloblastin	yes	no	2	0.023216	46.606	By matching	By matching	By matching	By matching	By matching
GREDPMAYGAMFPGFG	APARLGIMSSEEVAGGREDPMAYGAMFPGF	REDPMAYGAMFPGFGGMRPGFEGMPHNPAM	G	G	R	F	G	G	2	1	0	1	0	0	1	4	0	0	0	0	2	2	2	0	0	0	1	0	0	0	16		1701.73	Q9NP70;Q9NP70-2	Q9NP70	268	283	AMBN	Ameloblastin	yes	no	2	0.0030166	61.435	By matching	By MS/MS	By matching	By matching	By matching
GREDPMAYGAMFPGFGG	APARLGIMSSEEVAGGREDPMAYGAMFPGF	EDPMAYGAMFPGFGGMRPGFEGMPHNPAMG	G	G	R	G	G	M	2	1	0	1	0	0	1	5	0	0	0	0	2	2	2	0	0	0	1	0	0	0	17		1758.75	Q9NP70;Q9NP70-2	Q9NP70	268	284	AMBN	Ameloblastin	yes	no	2	4e-08	79.82	By matching	By matching	By MS/MS	By MS/MS	By MS/MS
GSLQRLNTL	TPGMASLSLETMRQLGSLQRLNTLSQYSRY	ETMRQLGSLQRLNTLSQYSRYGFGKSFNSL	L	G	S	T	L	S	0	1	1	0	0	1	0	1	0	0	3	0	0	0	0	1	1	0	0	0	0	0	9		1000.57	Q9NP70;Q9NP70-2	Q9NP70	51	59	AMBN	Ameloblastin	yes	no	2	0.0084298	91.318
GSLQRLNTLSQY	TPGMASLSLETMRQLGSLQRLNTLSQYSRY	RQLGSLQRLNTLSQYSRYGFGKSFNSLWMH	L	G	S	Q	Y	S	0	1	1	0	0	2	0	1	0	0	3	0	0	0	0	2	1	0	1	0	0	0	12		1378.72	Q9NP70;Q9NP70-2	Q9NP70	51	62	AMBN	Ameloblastin	yes	no	2	0.018555	74.92	By matching	By matching	By MS/MS	By matching	By matching
GSLQRLNTLSQYSR	TPGMASLSLETMRQLGSLQRLNTLSQYSRY	LGSLQRLNTLSQYSRYGFGKSFNSLWMHGL	L	G	S	S	R	Y	0	2	1	0	0	2	0	1	0	0	3	0	0	0	0	3	1	0	1	0	0	0	14		1621.85	Q9NP70;Q9NP70-2	Q9NP70	51	64	AMBN	Ameloblastin	yes	no	3	0.0010887	84.753	By matching	By matching	By matching	By MS/MS	By matching
LETMRQLGS	FFPQQSGTPGMASLSLETMRQLGSLQRLNT	GMASLSLETMRQLGSLQRLNTLSQYSRYGF	S	L	E	G	S	L	0	1	0	0	0	1	1	1	0	0	2	0	1	0	0	1	1	0	0	0	0	0	9		1033.52	Q9NP70;Q9NP70-2	Q9NP70	44	52	AMBN	Ameloblastin	yes	no	2	3.66e-18	119.27	By MS/MS	By MS/MS	By MS/MS	By matching	By matching
LETMRQLGSL	FFPQQSGTPGMASLSLETMRQLGSLQRLNT	MASLSLETMRQLGSLQRLNTLSQYSRYGFG	S	L	E	S	L	Q	0	1	0	0	0	1	1	1	0	0	3	0	1	0	0	1	1	0	0	0	0	0	10		1146.61	Q9NP70;Q9NP70-2	Q9NP70	44	53	AMBN	Ameloblastin	yes	no	2	1.03e-21	122.13	By MS/MS	By matching	By MS/MS	By matching	By MS/MS
LETMRQLGSLQR	FFPQQSGTPGMASLSLETMRQLGSLQRLNT	SLSLETMRQLGSLQRLNTLSQYSRYGFGKS	S	L	E	Q	R	L	0	2	0	0	0	2	1	1	0	0	3	0	1	0	0	1	1	0	0	0	0	0	12		1430.77	Q9NP70;Q9NP70-2	Q9NP70	44	55	AMBN	Ameloblastin	yes	no	3	0.018521	74.962	By matching	By matching	By matching	By MS/MS	By matching
LETMRQLGSLQRLN	FFPQQSGTPGMASLSLETMRQLGSLQRLNT	SLETMRQLGSLQRLNTLSQYSRYGFGKSFN	S	L	E	L	N	T	0	2	1	0	0	2	1	1	0	0	4	0	1	0	0	1	1	0	0	0	0	0	14		1657.89	Q9NP70;Q9NP70-2	Q9NP70	44	57	AMBN	Ameloblastin	yes	no	3	0.0044645	72.496	By matching	By matching	By matching	By matching	By matching
LETMRQLGSLQRLNTL	FFPQQSGTPGMASLSLETMRQLGSLQRLNT	ETMRQLGSLQRLNTLSQYSRYGFGKSFNSL	S	L	E	T	L	S	0	2	1	0	0	2	1	1	0	0	5	0	1	0	0	1	2	0	0	0	0	0	16		1872.03	Q9NP70;Q9NP70-2	Q9NP70	44	59	AMBN	Ameloblastin	yes	no	3	0.0067049	44.807	By matching	By matching	By matching	By matching	By matching
LGIMSSEEVAGGRED	LYVPFGANQLNAPARLGIMSSEEVAGGRED	LGIMSSEEVAGGREDPMAYGAMFPGFGGMR	R	L	G	E	D	P	1	1	0	1	0	0	3	3	0	1	1	0	1	0	0	2	0	0	0	1	0	0	15		1548.71	Q9NP70;Q9NP70-2	Q9NP70	257	271	AMBN	Ameloblastin	yes	no	2	1.56e-09	100.72	By MS/MS	By matching	By matching	By matching	By MS/MS
LGIMSSEEVAGGREDPMA	LYVPFGANQLNAPARLGIMSSEEVAGGRED	MSSEEVAGGREDPMAYGAMFPGFGGMRPGF	R	L	G	M	A	Y	2	1	0	1	0	0	3	3	0	1	1	0	2	0	1	2	0	0	0	1	0	0	18		1847.84	Q9NP70;Q9NP70-2	Q9NP70	257	274	AMBN	Ameloblastin	yes	no	2	4.66e-09	82.543	By MS/MS	By matching	By MS/MS	By MS/MS	By MS/MS
LGSLQRLN	GTPGMASLSLETMRQLGSLQRLNTLSQYSR	SLETMRQLGSLQRLNTLSQYSRYGFGKSFN	Q	L	G	L	N	T	0	1	1	0	0	1	0	1	0	0	3	0	0	0	0	1	0	0	0	0	0	0	8		899.519	Q9NP70;Q9NP70-2	Q9NP70	50	57	AMBN	Ameloblastin	yes	no	2	2.23e-34	131.04	By MS/MS	By matching	By MS/MS	By matching	By matching
LNAPARLG	PLYPGMLYVPFGANQLNAPARLGIMSSEEV	VPFGANQLNAPARLGIMSSEEVAGGREDPM	Q	L	N	L	G	I	2	1	1	0	0	0	0	1	0	0	2	0	0	0	1	0	0	0	0	0	0	0	8		810.471	Q9NP70;Q9NP70-2	Q9NP70	251	258	AMBN	Ameloblastin	yes	no	2	8.58e-11	117.7	By MS/MS	By MS/MS	By MS/MS	By MS/MS	By MS/MS
LQRLNTLSQYSR	GMASLSLETMRQLGSLQRLNTLSQYSRYGF	LGSLQRLNTLSQYSRYGFGKSFNSLWMHGL	S	L	Q	S	R	Y	0	2	1	0	0	2	0	0	0	0	3	0	0	0	0	2	1	0	1	0	0	0	12		1477.8	Q9NP70;Q9NP70-2	Q9NP70	53	64	AMBN	Ameloblastin	yes	no	3	0.018812	74.611
LSLETMRQ	VPFFPQQSGTPGMASLSLETMRQLGSLQRL	GTPGMASLSLETMRQLGSLQRLNTLSQYSR	S	L	S	R	Q	L	0	1	0	0	0	1	1	0	0	0	2	0	1	0	0	1	1	0	0	0	0	0	8		976.501	Q9NP70;Q9NP70-2	Q9NP70	42	49	AMBN	Ameloblastin	yes	no	2	0.016063	51.854	By matching	By MS/MS	By matching	By matching	By matching
LSLETMRQLG	VPFFPQQSGTPGMASLSLETMRQLGSLQRL	PGMASLSLETMRQLGSLQRLNTLSQYSRYG	S	L	S	L	G	S	0	1	0	0	0	1	1	1	0	0	3	0	1	0	0	1	1	0	0	0	0	0	10		1146.61	Q9NP70;Q9NP70-2	Q9NP70	42	51	AMBN	Ameloblastin	yes	no	2	0.012714	94.302	By matching	By MS/MS	By matching	By matching	By matching
LYVPFGANQLNAPARL	GPMPQNKQSPLYPGMLYVPFGANQLNAPAR	YVPFGANQLNAPARLGIMSSEEVAGGREDP	M	L	Y	R	L	G	3	1	2	0	0	1	0	1	0	0	3	0	0	1	2	0	0	0	1	1	0	0	16		1742.95	Q9NP70;Q9NP70-2	Q9NP70	242	257	AMBN	Ameloblastin	yes	no	2	3.29e-61	129.85	By matching	By MS/MS	By matching	By matching	By matching
MHGLLPPH	QYSRYGFGKSFNSLWMHGLLPPHSSLPWMR	KSFNSLWMHGLLPPHSSLPWMRPREHETQQ	W	M	H	P	H	S	0	0	0	0	0	0	0	1	2	0	2	0	1	0	2	0	0	0	0	0	0	0	8		900.464	Q9NP70;Q9NP70-2	Q9NP70	76	83	AMBN	Ameloblastin	yes	no	2;3	0.015971	38.202
PAFLTELEPAPHAG	QGSPMPEANPDNLENPAFLTELEPAPHAGL	NPAFLTELEPAPHAGLLALPKDDIPGLPRS	N	P	A	A	G	L	3	0	0	0	0	0	2	1	1	0	2	0	0	1	3	0	1	0	0	0	0	0	14		1448.73	Q9NP70;Q9NP70-2	Q9NP70	339	352	AMBN	Ameloblastin	yes	no	2	0.0013858	83.265	By matching		By matching	By MS/MS	By matching
PMAYGAMFPGFGG	LGIMSSEEVAGGREDPMAYGAMFPGFGGMR	EDPMAYGAMFPGFGGMRPGFEGMPHNPAMG	D	P	M	G	G	M	2	0	0	0	0	0	0	4	0	0	0	0	2	2	2	0	0	0	1	0	0	0	13		1301.56	Q9NP70;Q9NP70-2	Q9NP70	272	284	AMBN	Ameloblastin	yes	no	2	0.012684	58.917	By MS/MS		By matching		By matching
REDPMAYGAMFPG	PARLGIMSSEEVAGGREDPMAYGAMFPGFG	GGREDPMAYGAMFPGFGGMRPGFEGMPHNP	G	R	E	P	G	F	2	1	0	1	0	0	1	2	0	0	0	0	2	1	2	0	0	0	1	0	0	0	13		1440.62	Q9NP70;Q9NP70-2	Q9NP70	269	281	AMBN	Ameloblastin	yes	no	2	0.012518	70.977	By MS/MS	By matching	By matching	By matching	By matching
REDPMAYGAMFPGF	PARLGIMSSEEVAGGREDPMAYGAMFPGFG	GREDPMAYGAMFPGFGGMRPGFEGMPHNPA	G	R	E	G	F	G	2	1	0	1	0	0	1	2	0	0	0	0	2	2	2	0	0	0	1	0	0	0	14		1587.68	Q9NP70;Q9NP70-2	Q9NP70	269	282	AMBN	Ameloblastin	yes	no	2	0.005884	69.01	By matching	By MS/MS	By matching	By matching	By matching
REDPMAYGAMFPGFG	PARLGIMSSEEVAGGREDPMAYGAMFPGFG	REDPMAYGAMFPGFGGMRPGFEGMPHNPAM	G	R	E	F	G	G	2	1	0	1	0	0	1	3	0	0	0	0	2	2	2	0	0	0	1	0	0	0	15		1644.71	Q9NP70;Q9NP70-2	Q9NP70	269	283	AMBN	Ameloblastin	yes	no	2	0.0020802	70.977	By matching	By MS/MS	By matching	By matching	By MS/MS
REDPMAYGAMFPGFGG	PARLGIMSSEEVAGGREDPMAYGAMFPGFG	EDPMAYGAMFPGFGGMRPGFEGMPHNPAMG	G	R	E	G	G	M	2	1	0	1	0	0	1	4	0	0	0	0	2	2	2	0	0	0	1	0	0	0	16		1701.73	Q9NP70;Q9NP70-2	Q9NP70	269	284	AMBN	Ameloblastin	yes	no	2	6.57e-05	76.655	By MS/MS	By MS/MS	By MS/MS	By MS/MS	By matching
RLNTLSQY	ASLSLETMRQLGSLQRLNTLSQYSRYGFGK	RQLGSLQRLNTLSQYSRYGFGKSFNSLWMH	Q	R	L	Q	Y	S	0	1	1	0	0	1	0	0	0	0	2	0	0	0	0	1	1	0	1	0	0	0	8		993.524	Q9NP70;Q9NP70-2	Q9NP70	55	62	AMBN	Ameloblastin	yes	no	2	0.016191	50.127	By MS/MS	By matching	By matching		By matching
SEEVAGGREDPMA	GANQLNAPARLGIMSSEEVAGGREDPMAYG	MSSEEVAGGREDPMAYGAMFPGFGGMRPGF	S	S	E	M	A	Y	2	1	0	1	0	0	3	2	0	0	0	0	1	0	1	1	0	0	0	1	0	0	13		1346.58	Q9NP70;Q9NP70-2	Q9NP70	262	274	AMBN	Ameloblastin	yes	no	2	2.42e-08	102.06	By MS/MS	By matching	By MS/MS	By MS/MS	By MS/MS
SLETMRQLGSLQR	PFFPQQSGTPGMASLSLETMRQLGSLQRLN	SLSLETMRQLGSLQRLNTLSQYSRYGFGKS	L	S	L	Q	R	L	0	2	0	0	0	2	1	1	0	0	3	0	1	0	0	2	1	0	0	0	0	0	13		1517.8	Q9NP70;Q9NP70-2	Q9NP70	43	55	AMBN	Ameloblastin	yes	no	3	0.0078483	72.958	By MS/MS	By matching	By matching	By matching	By matching
SLQRLNTL	PGMASLSLETMRQLGSLQRLNTLSQYSRYG	ETMRQLGSLQRLNTLSQYSRYGFGKSFNSL	G	S	L	T	L	S	0	1	1	0	0	1	0	0	0	0	3	0	0	0	0	1	1	0	0	0	0	0	8		943.545	Q9NP70;Q9NP70-2	Q9NP70	52	59	AMBN	Ameloblastin	yes	no	2	0.002515	100.45	By matching	By MS/MS	By MS/MS	By matching	By MS/MS
SLQRLNTLS	PGMASLSLETMRQLGSLQRLNTLSQYSRYG	TMRQLGSLQRLNTLSQYSRYGFGKSFNSLW	G	S	L	L	S	Q	0	1	1	0	0	1	0	0	0	0	3	0	0	0	0	2	1	0	0	0	0	0	9		1030.58	Q9NP70;Q9NP70-2	Q9NP70	52	60	AMBN	Ameloblastin	yes	no	2	0.010773	101.54	By matching	By matching	By matching	By matching	By matching
SLQRLNTLSQ	PGMASLSLETMRQLGSLQRLNTLSQYSRYG	MRQLGSLQRLNTLSQYSRYGFGKSFNSLWM	G	S	L	S	Q	Y	0	1	1	0	0	2	0	0	0	0	3	0	0	0	0	2	1	0	0	0	0	0	10		1158.64	Q9NP70;Q9NP70-2	Q9NP70	52	61	AMBN	Ameloblastin	yes	no	2	4.46e-213	172.23	By MS/MS	By matching	By MS/MS	By MS/MS	By matching
SLQRLNTLSQYSR	PGMASLSLETMRQLGSLQRLNTLSQYSRYG	LGSLQRLNTLSQYSRYGFGKSFNSLWMHGL	G	S	L	S	R	Y	0	2	1	0	0	2	0	0	0	0	3	0	0	0	0	3	1	0	1	0	0	0	13		1564.83	Q9NP70;Q9NP70-2	Q9NP70	52	64	AMBN	Ameloblastin	yes	no	3	1.14e-64	109.44	By MS/MS	By MS/MS	By MS/MS	By MS/MS	By matching
SLQRLNTLSQYSRY	PGMASLSLETMRQLGSLQRLNTLSQYSRYG	GSLQRLNTLSQYSRYGFGKSFNSLWMHGLL	G	S	L	R	Y	G	0	2	1	0	0	2	0	0	0	0	3	0	0	0	0	3	1	0	2	0	0	0	14		1727.9	Q9NP70;Q9NP70-2	Q9NP70	52	65	AMBN	Ameloblastin	yes	no	3	0.0018331	81.904	By MS/MS	By matching	By matching	By MS/MS	By matching
SLQRLNTLSQYSRYG	PGMASLSLETMRQLGSLQRLNTLSQYSRYG	SLQRLNTLSQYSRYGFGKSFNSLWMHGLLP	G	S	L	Y	G	F	0	2	1	0	0	2	0	1	0	0	3	0	0	0	0	3	1	0	2	0	0	0	15		1784.92	Q9NP70;Q9NP70-2	Q9NP70	52	66	AMBN	Ameloblastin	yes	no	3	3.13e-06	90.444	By matching	By matching	By MS/MS	By matching	By matching
SLQRLNTLSQYSRYGF	PGMASLSLETMRQLGSLQRLNTLSQYSRYG	LQRLNTLSQYSRYGFGKSFNSLWMHGLLPP	G	S	L	G	F	G	0	2	1	0	0	2	0	1	0	0	3	0	0	1	0	3	1	0	2	0	0	0	16		1931.99	Q9NP70;Q9NP70-2	Q9NP70	52	67	AMBN	Ameloblastin	yes	no	3	2.94e-09	98.943	By matching	By matching	By MS/MS	By MS/MS	By matching
SLQRLNTLSQYSRYGFGK	PGMASLSLETMRQLGSLQRLNTLSQYSRYG	RLNTLSQYSRYGFGKSFNSLWMHGLLPPHS	G	S	L	G	K	S	0	2	1	0	0	2	0	2	0	0	3	1	0	1	0	3	1	0	2	0	0	0	18		2117.1	Q9NP70;Q9NP70-2	Q9NP70	52	69	AMBN	Ameloblastin	yes	no	3;4	3.1e-30	113.33	By matching	By matching	By MS/MS	By MS/MS	By matching
SLSLETMR	AVPFFPQQSGTPGMASLSLETMRQLGSLQR	SGTPGMASLSLETMRQLGSLQRLNTLSQYS	A	S	L	M	R	Q	0	1	0	0	0	0	1	0	0	0	2	0	1	0	0	2	1	0	0	0	0	0	8		935.475	Q9NP70;Q9NP70-2	Q9NP70	41	48	AMBN	Ameloblastin	yes	no	2	0.0050264	104.45	By MS/MS	By matching	By matching		By MS/MS
SLSLETMRQ	AVPFFPQQSGTPGMASLSLETMRQLGSLQR	GTPGMASLSLETMRQLGSLQRLNTLSQYSR	A	S	L	R	Q	L	0	1	0	0	0	1	1	0	0	0	2	0	1	0	0	2	1	0	0	0	0	0	9		1063.53	Q9NP70;Q9NP70-2	Q9NP70	41	49	AMBN	Ameloblastin	yes	no	2	1.43e-05	109.86	By matching	By matching	By matching	By matching	By MS/MS
SSEEVAGGREDPMA	FGANQLNAPARLGIMSSEEVAGGREDPMAY	MSSEEVAGGREDPMAYGAMFPGFGGMRPGF	M	S	S	M	A	Y	2	1	0	1	0	0	3	2	0	0	0	0	1	0	1	2	0	0	0	1	0	0	14		1433.61	Q9NP70;Q9NP70-2	Q9NP70	261	274	AMBN	Ameloblastin	yes	no	2	0.00058082	87.298	By matching	By matching	By matching	By MS/MS	By MS/MS
TLSQYSRY	SLETMRQLGSLQRLNTLSQYSRYGFGKSFN	GSLQRLNTLSQYSRYGFGKSFNSLWMHGLL	N	T	L	R	Y	G	0	1	0	0	0	1	0	0	0	0	1	0	0	0	0	2	1	0	2	0	0	0	8		1016.49	Q9NP70;Q9NP70-2	Q9NP70	58	65	AMBN	Ameloblastin	yes	no	2	0.0052321	91.041	By matching	By matching	By matching	By matching	By matching
TLSQYSRYGF	SLETMRQLGSLQRLNTLSQYSRYGFGKSFN	LQRLNTLSQYSRYGFGKSFNSLWMHGLLPP	N	T	L	G	F	G	0	1	0	0	0	1	0	1	0	0	1	0	0	1	0	2	1	0	2	0	0	0	10		1220.58	Q9NP70;Q9NP70-2	Q9NP70	58	67	AMBN	Ameloblastin	yes	no	2	0.0080944	96.253	By MS/MS	By matching	By matching	By matching	By matching
TLSQYSRYGFGK	SLETMRQLGSLQRLNTLSQYSRYGFGKSFN	RLNTLSQYSRYGFGKSFNSLWMHGLLPPHS	N	T	L	G	K	S	0	1	0	0	0	1	0	2	0	0	1	1	0	1	0	2	1	0	2	0	0	0	12		1405.7	Q9NP70;Q9NP70-2	Q9NP70	58	69	AMBN	Ameloblastin	yes	no	2	2.58e-72	169.41	By MS/MS	By matching	By matching	By matching	By matching
VPFFPQQSGTPGMA	KDLILILCLLEMSFAVPFFPQQSGTPGMAS	AVPFFPQQSGTPGMASLSLETMRQLGSLQR	A	V	P	M	A	S	1	0	0	0	0	2	0	2	0	0	0	0	1	2	3	1	1	0	0	1	0	0	14		1462.69	Q9NP70;Q9NP70-2	Q9NP70	27	40	AMBN	Ameloblastin	yes	no	2	0.039296	43.442	By matching	By matching	By matching	By matching	By matching
YGAMFPGFGGMRPG	MSSEEVAGGREDPMAYGAMFPGFGGMRPGF	AYGAMFPGFGGMRPGFEGMPHNPAMGGDFT	A	Y	G	P	G	F	1	1	0	0	0	0	0	5	0	0	0	0	2	2	2	0	0	0	1	0	0	0	14		1443.64	Q9NP70;Q9NP70-2	Q9NP70	275	288	AMBN	Ameloblastin	yes	no	2	0.00071371	57.598
EEGGNPYFGYFGYHGFG	QRLPPPGYGRPPISNEEGGNPYFGYFGYHG	GGNPYFGYFGYHGFGGRPPYYSEEMFEQDF	N	E	E	F	G	G	0	0	1	0	0	0	2	6	1	0	0	0	0	3	1	0	0	0	3	0	0	0	17		1896.77	Q9NRM1	Q9NRM1	193	209	ENAM	Enamelin	yes	yes	2	0.0085311	61.398	By matching	By MS/MS	By matching	By matching	By matching
EEGGNPYFGYFGYHGFGGRPPYY	QRLPPPGYGRPPISNEEGGNPYFGYFGYHG	GYFGYHGFGGRPPYYSEEMFEQDFEKPKEE	N	E	E	Y	Y	S	0	1	1	0	0	0	2	7	1	0	0	0	0	3	3	0	0	0	5	0	0	0	23		2630.13	Q9NRM1	Q9NRM1	193	215	ENAM	Enamelin	yes	yes	3	0.00013479	49.973	By matching	By matching	By matching	By matching	By matching
FGGRPPYY	EEGGNPYFGYFGYHGFGGRPPYYSEEMFEQ	GYFGYHGFGGRPPYYSEEMFEQDFEKPKEE	G	F	G	Y	Y	S	0	1	0	0	0	0	0	2	0	0	0	0	0	1	2	0	0	0	2	0	0	0	8		955.455	Q9NRM1	Q9NRM1	208	215	ENAM	Enamelin	yes	yes	2	0.016197	50.039	By MS/MS	By MS/MS	By MS/MS	By matching	By matching
FGYFGYHGFGGRPPYY	YGRPPISNEEGGNPYFGYFGYHGFGGRPPY	GYFGYHGFGGRPPYYSEEMFEQDFEKPKEE	Y	F	G	Y	Y	S	0	1	0	0	0	0	0	5	1	0	0	0	0	3	2	0	0	0	4	0	0	0	16		1883.84	Q9NRM1	Q9NRM1	200	215	ENAM	Enamelin	yes	yes	3	0.0027534	59.306	By MS/MS	By MS/MS	By matching	By matching	By matching
GFGGRPPY	NEEGGNPYFGYFGYHGFGGRPPYYSEEMFE	FGYFGYHGFGGRPPYYSEEMFEQDFEKPKE	H	G	F	P	Y	Y	0	1	0	0	0	0	0	3	0	0	0	0	0	1	2	0	0	0	1	0	0	0	8		849.413	Q9NRM1	Q9NRM1	207	214	ENAM	Enamelin	yes	yes	2	0.015971	12.431
GGNPYFGYFGYHG	LPPPGYGRPPISNEEGGNPYFGYFGYHGFG	EEGGNPYFGYFGYHGFGGRPPYYSEEMFEQ	E	G	G	H	G	F	0	0	1	0	0	0	0	5	1	0	0	0	0	2	1	0	0	0	3	0	0	0	13		1434.6	Q9NRM1	Q9NRM1	195	207	ENAM	Enamelin	yes	yes	2	0.017778	62.2	By MS/MS		By matching	By matching	By matching
GGNPYFGYFGYHGF	LPPPGYGRPPISNEEGGNPYFGYFGYHGFG	EGGNPYFGYFGYHGFGGRPPYYSEEMFEQD	E	G	G	G	F	G	0	0	1	0	0	0	0	5	1	0	0	0	0	3	1	0	0	0	3	0	0	0	14		1581.67	Q9NRM1	Q9NRM1	195	208	ENAM	Enamelin	yes	yes	2	0.0045477	52.482	By matching	By MS/MS	By matching	By matching	By matching
GNPYFGYFGYHGFG	PPPGYGRPPISNEEGGNPYFGYFGYHGFGG	GGNPYFGYFGYHGFGGRPPYYSEEMFEQDF	G	G	N	F	G	G	0	0	1	0	0	0	0	5	1	0	0	0	0	3	1	0	0	0	3	0	0	0	14		1581.67	Q9NRM1	Q9NRM1	196	209	ENAM	Enamelin	yes	yes	2	0.011273	50.909	By matching		By matching	By matching	By MS/MS
GNPYFGYFGYHGFGGRPPY	PPPGYGRPPISNEEGGNPYFGYFGYHGFGG	FGYFGYHGFGGRPPYYSEEMFEQDFEKPKE	G	G	N	P	Y	Y	0	1	1	0	0	0	0	6	1	0	0	0	0	3	3	0	0	0	4	0	0	0	19		2151.96	Q9NRM1	Q9NRM1	196	214	ENAM	Enamelin	yes	yes	3	0.017344	41.912	By matching		By matching	By matching
GNPYFGYFGYHGFGGRPPYY	PPPGYGRPPISNEEGGNPYFGYFGYHGFGG	GYFGYHGFGGRPPYYSEEMFEQDFEKPKEE	G	G	N	Y	Y	S	0	1	1	0	0	0	0	6	1	0	0	0	0	3	3	0	0	0	5	0	0	0	20		2315.02	Q9NRM1	Q9NRM1	196	215	ENAM	Enamelin	yes	yes	2	0.0017031	52.344	By MS/MS		By matching	By matching	By matching
GNPYFGYFGYHGFGGRPPYYSEE	PPPGYGRPPISNEEGGNPYFGYFGYHGFGG	GYHGFGGRPPYYSEEMFEQDFEKPKEEDPP	G	G	N	E	E	M	0	1	1	0	0	0	2	6	1	0	0	0	0	3	3	1	0	0	5	0	0	0	23		2660.14	Q9NRM1	Q9NRM1	196	218	ENAM	Enamelin	yes	yes	3	0.016123	34.405	By matching		By MS/MS	By matching	By matching
GYFGYHGFGGRPPYY	GRPPISNEEGGNPYFGYFGYHGFGGRPPYY	GYFGYHGFGGRPPYYSEEMFEQDFEKPKEE	F	G	Y	Y	Y	S	0	1	0	0	0	0	0	5	1	0	0	0	0	2	2	0	0	0	4	0	0	0	15		1736.77	Q9NRM1	Q9NRM1	201	215	ENAM	Enamelin	yes	yes	2	0.0094892	67.563	By matching	By matching			By matching
LPPPGYGRPPI	GLFPYQQPPWQIPQRLPPPGYGRPPISNEE	IPQRLPPPGYGRPPISNEEGGNPYFGYFGY	R	L	P	P	I	S	0	1	0	0	0	0	0	2	0	1	1	0	0	0	5	0	0	0	1	0	0	0	11		1162.65	Q9NRM1	Q9NRM1	180	190	ENAM	Enamelin	yes	yes	2	0.021792	74.127	By MS/MS	By matching	By matching	By matching	By matching
MPMHMPRMPGFS	KILLVFLGLLGNSVAMPMHMPRMPGFSSKS	SVAMPMHMPRMPGFSSKSEEMMRYNQFNFM	A	M	P	F	S	S	0	1	0	0	0	0	0	1	1	0	0	0	4	1	3	1	0	0	0	0	0	0	12		1417.61	Q9NRM1	Q9NRM1	40	51	ENAM	Enamelin	yes	yes	2	0.022692	71.223	By MS/MS	By matching			By matching
NEEGGNPYFGYFGYHGFGGRPPYY	PQRLPPPGYGRPPISNEEGGNPYFGYFGYH	GYFGYHGFGGRPPYYSEEMFEQDFEKPKEE	S	N	E	Y	Y	S	0	1	2	0	0	0	2	7	1	0	0	0	0	3	3	0	0	0	5	0	0	0	24		2744.17	Q9NRM1	Q9NRM1	192	215	ENAM	Enamelin	yes	yes	3	0.00011444	46.353	By matching	By matching	By MS/MS	By matching	By matching
NPYFGYFGYHGF	PPGYGRPPISNEEGGNPYFGYFGYHGFGGR	EGGNPYFGYFGYHGFGGRPPYYSEEMFEQD	G	N	P	G	F	G	0	0	1	0	0	0	0	3	1	0	0	0	0	3	1	0	0	0	3	0	0	0	12		1467.62	Q9NRM1	Q9NRM1	197	208	ENAM	Enamelin	yes	yes	2	3.79e-05	102.71	By matching		By matching	By matching	By matching
NPYFGYFGYHGFGGRPPYY	PPGYGRPPISNEEGGNPYFGYFGYHGFGGR	GYFGYHGFGGRPPYYSEEMFEQDFEKPKEE	G	N	P	Y	Y	S	0	1	1	0	0	0	0	5	1	0	0	0	0	3	3	0	0	0	5	0	0	0	19		2258	Q9NRM1	Q9NRM1	197	215	ENAM	Enamelin	yes	yes	3	0.0022596	53.565	By matching		By matching	By MS/MS	By MS/MS
PYFGYFGYHGFGGRPPY	PGYGRPPISNEEGGNPYFGYFGYHGFGGRP	FGYFGYHGFGGRPPYYSEEMFEQDFEKPKE	N	P	Y	P	Y	Y	0	1	0	0	0	0	0	5	1	0	0	0	0	3	3	0	0	0	4	0	0	0	17		1980.89	Q9NRM1	Q9NRM1	198	214	ENAM	Enamelin	yes	yes	3	0.0018937	58.071	By MS/MS	By matching	By MS/MS	By MS/MS	By MS/MS
PYFGYFGYHGFGGRPPYY	PGYGRPPISNEEGGNPYFGYFGYHGFGGRP	GYFGYHGFGGRPPYYSEEMFEQDFEKPKEE	N	P	Y	Y	Y	S	0	1	0	0	0	0	0	5	1	0	0	0	0	3	3	0	0	0	5	0	0	0	18		2143.96	Q9NRM1	Q9NRM1	198	215	ENAM	Enamelin	yes	yes	2;3	8.7e-06	95.573	By MS/MS	By matching	By MS/MS	By MS/MS	By MS/MS
PYFGYFGYHGFGGRPPYYSEE	PGYGRPPISNEEGGNPYFGYFGYHGFGGRP	GYHGFGGRPPYYSEEMFEQDFEKPKEEDPP	N	P	Y	E	E	M	0	1	0	0	0	0	2	5	1	0	0	0	0	3	3	1	0	0	5	0	0	0	21		2489.08	Q9NRM1	Q9NRM1	198	218	ENAM	Enamelin	yes	yes	3	0.00072755	51.348	By MS/MS	By matching	By matching	By MS/MS	By MS/MS
YFGYFGYH	GYGRPPISNEEGGNPYFGYFGYHGFGGRPP	NEEGGNPYFGYFGYHGFGGRPPYYSEEMFE	P	Y	F	Y	H	G	0	0	0	0	0	0	0	2	1	0	0	0	0	2	0	0	0	0	3	0	0	0	8		1052.44	Q9NRM1	Q9NRM1	199	206	ENAM	Enamelin	yes	yes	2	0.013045	87.758	By matching	By matching	By MS/MS	By matching	By matching
YFGYFGYHGFGGRPPYY	GYGRPPISNEEGGNPYFGYFGYHGFGGRPP	GYFGYHGFGGRPPYYSEEMFEQDFEKPKEE	P	Y	F	Y	Y	S	0	1	0	0	0	0	0	5	1	0	0	0	0	3	2	0	0	0	5	0	0	0	17		2046.91	Q9NRM1	Q9NRM1	199	215	ENAM	Enamelin	yes	yes	3	0.0016925	58.831	By MS/MS	By MS/MS	By MS/MS	By MS/MS	By MS/MS
YFGYHGFGGRPPYY	RPPISNEEGGNPYFGYFGYHGFGGRPPYYS	GYFGYHGFGGRPPYYSEEMFEQDFEKPKEE	G	Y	F	Y	Y	S	0	1	0	0	0	0	0	4	1	0	0	0	0	2	2	0	0	0	4	0	0	0	14		1679.75	Q9NRM1	Q9NRM1	202	215	ENAM	Enamelin	yes	yes	2	0.0052372	80.239			By matching		By matching
EIFTQLYR	WVKSYNICFELEDSNEIFTQLYRTLFSVIN	FELEDSNEIFTQLYRTLFSVINNGHNQKVH	N	E	I	Y	R	T	0	1	0	0	0	1	1	0	0	1	1	0	0	1	0	0	1	0	1	0	0	0	8		1068.56	Q9NTI5-2;Q9NTI5;Q9NTI5-3	Q9NTI5-2	152	159	PDS5B	Sister chromatid cohesion protein PDS5 homolog B	yes	no	2	0.015971	13.672
PPKPLGGG	EDEQNSPPKKGKRGRPPKPLGGGTPKEEPT	KKGKRGRPPKPLGGGTPKEEPTMKTSKKGS	R	P	P	G	G	T	0	0	0	0	0	0	0	3	0	0	1	1	0	0	3	0	0	0	0	0	0	0	8		721.412	Q9NTI5-2;Q9NTI5;Q9NTI5-5	Q9NTI5-2	1293	1300	PDS5B	Sister chromatid cohesion protein PDS5 homolog B	yes	no	2	0.015971	0
MHHRMNEM	______________________________	______________________________	-	M	H	E	M	N	0	1	1	0	0	0	1	0	2	0	0	0	3	0	0	0	0	0	0	0	0	0	8		1084.44	Q9UKN5	Q9UKN5	1	8	PRDM4	PR domain zinc finger protein 4	yes	yes	3	0.015971	3.7464
PHDGKIFF	VRKARNREEQNLVAYPHDGKIFFCTSQDIP	EQNLVAYPHDGKIFFCTSQDIPPENELLFY	Y	P	H	F	F	C	0	0	0	1	0	0	0	1	1	1	0	1	0	2	1	0	0	0	0	0	0	0	8		959.486	Q9UKN5	Q9UKN5	505	512	PRDM4	PR domain zinc finger protein 4	yes	yes	2	0.015971	11.905
GGKLPPAA	HHHHHHSQYHSLLPPGGKLPPAAASPGACP	YHSLLPPGGKLPPAAASPGACPLLGGKGFV	P	G	G	A	A	A	2	0	0	0	0	0	0	2	0	0	1	1	0	0	2	0	0	0	0	0	0	0	8		709.412	Q9Y2T1	Q9Y2T1	484	491	AXIN2	Axin-2	yes	yes	2	0.015971	3.3922
IMFDQAQTEIQSVMEENAYQMFLTSDIY	KTYIRDGIKKQQIDSIMFDQAQTEIQSVME	MEENAYQMFLTSDIYLEYVRSGGENTAYMS	S	I	M	I	Y	L	2	0	1	2	0	4	3	0	0	3	1	0	3	2	0	2	2	0	2	1	0	0	28		3344.49	Q9Y2T1	Q9Y2T1	169	196	AXIN2	Axin-2	yes	yes	3	0.015348	24.276		By matching			By matching
LDESVSESDTIR	EYNRPLLANDLMLIKLDESVSESDTIRSIS	LIKLDESVSESDTIRSISIASQCPTAGNSC	K	L	D	I	R	S	0	1	0	2	0	0	2	0	0	1	1	0	0	0	0	3	1	0	0	1	0	0	12		1349.63	Q9Y5K2-2;Q9Y5K2	Q9Y5K2-2	73	84	KLK4	Kallikrein-4	yes	no	2	1.49e-13	129.16	By matching	By matching	By MS/MS	By matching	By matching
SYTIGLGLH	VHPQWVLSAAHCFQNSYTIGLGLHSLEADQ	AHCFQNSYTIGLGLHSLEADQEPGSQMVEA	N	S	Y	L	H	S	0	0	0	0	0	0	0	2	1	1	2	0	0	0	0	1	1	0	1	0	0	0	9		959.508	Q9Y5K2-2;Q9Y5K2	Q9Y5K2-2	27	35	KLK4	Kallikrein-4	yes	no	2	0.0051689	94.669	By matching	By matching	By matching
[truncated: 81 more columns]
